# Supplementary material for: (3,5-Dinitro-1,3,5-triazinan-1-yl)methanone
Source: Acta Crystallogr Sect E Struct Rep Online. 2009 Oct 17;65(Pt 11):o2749. doi: 10.1107/S1600536809041531 (PMC2971427; doi:10.1107/S1600536809041531)
Supplement: Supplementary file 1 [file e-65-o2749-sup1.cif]

##############################################################################
###                                                                        ###
###        Electronic paper (Acta Crystallographica Section E)             ###
###                                                                        ###
##############################################################################
#                                                                            #
# This CIF contains the data in a paper accepted for publication in Acta     #
# Crystallographica Section E. It conforms to the requirements of Notes      #
# for Authors for Section E, and has been peer reviewed under the auspices   #
# of the IUCr Commission on Journals.                                        #
#                                                                            #
# Full details of the Crystallographic Information File format               #
# are given in the paper "The Crystallographic Information File (CIF):       #
# a New Standard Archive File for Crystallography" by S. R. Hall, F. H.      #
# Allen and I. D. Brown [Acta Cryst. (1991), A47, 655-685].                  #
#                                                                            #
# The current version of the core CIF dictionary is obtainable from          #
# ftp://ftp.iucr.org/pub/cif_core.dic. The current version number is 2.4.    #
#                                                                            #
# Software is freely available for graphical display of the structure(s) in  #
# this CIF.  For information consult the CIF home page http://www.iucr.org/  #
# cif/home.html                                                              #
#                                                                            #
# This file may be used for bona fide research purposes within the           #
# scientific community so long as proper attribution is given to the journal # 
# article from which it was obtained.                                        #
#                                                                            #
##############################################################################
                                             
data_I
_audit_creation_method     SHELXL97
_chemical_name_systematic
;
(3,5-Dinitro-1,3,5-triazinan-1-yl)methanone
;
_chemical_name_common     ?
_chemical_formula_moiety     'C5 H9 N5 O5'
_chemical_formula_sum     'C5 H9 N5 O5'
_chemical_formula_iupac     'C5 H9 N5 O5'
_chemical_formula_weight     219.17
_chemical_melting_point     431(2)
_symmetry_cell_setting     monoclinic
_symmetry_space_group_name_H-M     'P 21/n'
_symmetry_space_group_name_Hall     '-P 2yn'
loop_
    _symmetry_equiv_pos_as_xyz
    'x, y, z'
    '-x+1/2, y+1/2, -z+1/2'
    '-x, -y, -z'
    'x-1/2, -y-1/2, z-1/2'
_cell_length_a     8.8972(18)
_cell_length_b     10.061(2)
_cell_length_c     9.890(2)
_cell_angle_alpha     90.00
_cell_angle_beta     100.42(3)
_cell_angle_gamma     90.00
_cell_volume     870.7(3)
_cell_formula_units_Z     4
_cell_measurement_reflns_used     3599
_cell_measurement_theta_min     2.84
_cell_measurement_theta_max     27.48
_cell_measurement_temperature     293(2)
_exptl_crystal_description     block
_exptl_crystal_colour     colorless
_exptl_crystal_size_max     0.50
_exptl_crystal_size_mid     0.50
_exptl_crystal_size_min     0.40
_exptl_crystal_density_diffrn     1.672
_exptl_crystal_density_meas     ?
_exptl_crystal_density_method     'not measured'
_exptl_crystal_F_000     456
_exptl_absorpt_coefficient_mu     0.149
_exptl_absorpt_correction_type     multi-scan
_exptl_absorpt_process_details     '(<i>ABSCOR</i>; Higashi, 1995)'
_exptl_absorpt_correction_T_min     0.9294
_exptl_absorpt_correction_T_max     0.9429
_exptl_special_details
;
;
_diffrn_ambient_temperature     293(2)
_diffrn_radiation_type     MoK\a
_diffrn_radiation_wavelength     0.71073
_diffrn_radiation_source     'fine-focus sealed tube'
_diffrn_radiation_monochromator     graphite
_diffrn_measurement_device_type     'Rigaku R-AXIS RAPID IP'
_diffrn_measurement_method     \w
_diffrn_detector_area_resol_mean     10.00
_diffrn_reflns_number     3599
_diffrn_reflns_av_R_equivalents     0.0280
_diffrn_reflns_av_sigmaI/netI     0.0401
_diffrn_reflns_theta_min     2.84
_diffrn_reflns_theta_max     27.48
_diffrn_reflns_theta_full     27.48
_diffrn_measured_fraction_theta_max     0.989
_diffrn_measured_fraction_theta_full     0.989
_diffrn_reflns_limit_h_min     -11
_diffrn_reflns_limit_h_max     11
_diffrn_reflns_limit_k_min     -13
_diffrn_reflns_limit_k_max     13
_diffrn_reflns_limit_l_min     -12
_diffrn_reflns_limit_l_max     12
_diffrn_standards_number     0
_diffrn_standards_interval_count     .
_diffrn_standards_interval_time     .
_diffrn_standards_decay_%     ?
_refine_special_details
;
;
_reflns_number_total     1988
_reflns_number_gt     1419
_reflns_threshold_expression     'I>2\s(I)'
_refine_ls_structure_factor_coef     Fsqd
_refine_ls_matrix_type     full
_refine_ls_R_factor_all     0.0678
_refine_ls_R_factor_gt     0.0511
_refine_ls_wR_factor_gt     0.1335
_refine_ls_wR_factor_ref     0.1422
_refine_ls_goodness_of_fit_ref     1.027
_refine_ls_restrained_S_all     1.027
_refine_ls_number_reflns     1988
_refine_ls_number_parameters     138
_refine_ls_number_restraints     0
_refine_ls_hydrogen_treatment     constr
_refine_ls_weighting_scheme     calc
_refine_ls_weighting_details
                   'calc w=1/[\s^2^(Fo^2^)+(0.09P)^2^] where P=(Fo^2^+2Fc^2^)/3'
_atom_sites_solution_hydrogens     geom
_atom_sites_solution_primary     direct
_atom_sites_solution_secondary     difmap
_refine_ls_shift/su_max     0.002
_refine_ls_shift/su_mean     0.000
_refine_diff_density_max     0.282
_refine_diff_density_min     -0.257
_refine_ls_extinction_method     '<i>SHELXL97</i> (Sheldrick, 2008)'
_refine_ls_extinction_coef     0.242(16)
_refine_ls_extinction_expression
                                  'Fc^*^=kFc[1+0.001xFc^2^\l^3^/sin(2\q)]^-1/4^'
loop_
    _atom_type_symbol
    _atom_type_description
    _atom_type_scat_dispersion_real
    _atom_type_scat_dispersion_imag
    _atom_type_scat_source
    'C' 'C' 0.0033 0.0016
                         'International Tables Vol C Tables 4.2.6.8 and 6.1.1.4'
    'H' 'H' 0.0000 0.0000
                         'International Tables Vol C Tables 4.2.6.8 and 6.1.1.4'
    'N' 'N' 0.0061 0.0033
                         'International Tables Vol C Tables 4.2.6.8 and 6.1.1.4'
    'O' 'O' 0.0106 0.0060
                         'International Tables Vol C Tables 4.2.6.8 and 6.1.1.4'
_computing_data_collection     '<i>RAPID-AUTO</i> (Rigaku, 2000)'
_computing_cell_refinement     '<i>RAPID-AUTO</i> (Rigaku, 2000)'
_computing_data_reduction     '<i>CrystalStructure</i> (Rigaku/MSC, 2000)'
_computing_structure_solution     '<i>SHELXS97</i> (Sheldrick, 2008)'
_computing_structure_refinement     '<i>SHELXL97</i> (Sheldrick, 2008)'
_computing_molecular_graphics     '<i>SHELXTL</i> (Sheldrick, 2008)'
_computing_publication_material     '<i>SHELXL97</i> (Sheldrick, 2008)'
loop_
    _atom_site_type_symbol
    _atom_site_label
    _atom_site_fract_x
    _atom_site_fract_y
    _atom_site_fract_z
    _atom_site_U_iso_or_equiv
    _atom_site_adp_type
    _atom_site_calc_flag
    _atom_site_refinement_flags
    _atom_site_occupancy
    _atom_site_disorder_assembly
    _atom_site_disorder_group
    C C1 0.47469(19) 0.41301(16) 0.32195(16) 0.0389(4) Uani d . 1 . .
    H H1A 0.5005 0.3837 0.4168 0.047 Uiso calc R 1 . .
    H H1B 0.4000 0.4839 0.3170 0.047 Uiso calc R 1 . .
    C C2 0.72467(19) 0.35894(19) 0.26987(18) 0.0456(4) Uani d . 1 . .
    H H2A 0.8044 0.3941 0.2248 0.055 Uiso calc R 1 . .
    H H2B 0.7713 0.3329 0.3624 0.055 Uiso calc R 1 . .
    C C3 0.51659(19) 0.19589(16) 0.23350(19) 0.0429(4) Uani d . 1 . .
    H H3A 0.4708 0.1292 0.1680 0.052 Uiso calc R 1 . .
    H H3B 0.5392 0.1547 0.3236 0.052 Uiso calc R 1 . .
    C C4 0.26587(18) 0.29469(17) 0.16314(15) 0.0385(4) Uani d . 1 . .
    C C5 0.1604(2) 0.4079(2) 0.1715(2) 0.0531(5) Uani d . 1 . .
    H H5A 0.0627 0.3892 0.1158 0.080 Uiso calc R 1 . .
    H H5B 0.2020 0.4873 0.1390 0.080 Uiso calc R 1 . .
    H H5C 0.1485 0.4201 0.2653 0.080 Uiso calc R 1 . .
    N N1 0.41055(15) 0.30361(13) 0.23592(13) 0.0357(3) Uani d . 1 . .
    N N2 0.61111(16) 0.46206(14) 0.27642(13) 0.0405(4) Uani d . 1 . .
    N N3 0.65682(16) 0.24375(17) 0.19558(16) 0.0491(4) Uani d . 1 . .
    N N4 0.5835(2) 0.54679(16) 0.16262(16) 0.0550(5) Uani d . 1 . .
    N N5 0.69287(18) 0.21008(15) 0.07159(15) 0.0468(4) Uani d . 1 . .
    O O1 0.6820(2) 0.55437(17) 0.09159(16) 0.0839(6) Uani d . 1 . .
    O O2 0.22571(14) 0.19538(13) 0.09572(13) 0.0525(4) Uani d . 1 . .
    O O3 0.6163(2) 0.12455(17) 0.00671(15) 0.0723(5) Uani d . 1 . .
    O O4 0.80447(17) 0.26203(18) 0.03929(15) 0.0685(5) Uani d . 1 . .
    O O5 0.4676(2) 0.61206(16) 0.14783(19) 0.0819(6) Uani d . 1 . .
loop_
    _atom_site_aniso_label
    _atom_site_aniso_U_11
    _atom_site_aniso_U_22
    _atom_site_aniso_U_33
    _atom_site_aniso_U_12
    _atom_site_aniso_U_13
    _atom_site_aniso_U_23
    C1 0.0417(9) 0.0443(9) 0.0292(7) -0.0021(7) 0.0023(6) -0.0039(6)
    C2 0.0363(9) 0.0593(11) 0.0390(9) -0.0075(8) 0.0013(7) -0.0027(8)
    C3 0.0415(9) 0.0399(9) 0.0479(9) -0.0033(7) 0.0094(7) 0.0018(7)
    C4 0.0371(8) 0.0507(9) 0.0274(7) -0.0073(7) 0.0055(6) 0.0032(7)
    C5 0.0363(9) 0.0751(13) 0.0465(10) 0.0059(9) 0.0041(7) 0.0011(9)
    N1 0.0341(7) 0.0390(7) 0.0327(7) -0.0025(5) 0.0024(5) -0.0012(5)
    N2 0.0441(8) 0.0439(8) 0.0297(7) -0.0106(6) -0.0034(6) 0.0009(6)
    N3 0.0420(8) 0.0595(9) 0.0480(9) -0.0067(7) 0.0141(6) -0.0122(7)
    N4 0.0761(11) 0.0453(9) 0.0368(8) -0.0260(8) -0.0076(8) 0.0032(7)
    N5 0.0487(9) 0.0542(9) 0.0368(8) 0.0130(7) 0.0059(7) 0.0037(7)
    O1 0.1182(14) 0.0832(12) 0.0533(9) -0.0413(11) 0.0236(10) 0.0118(8)
    O2 0.0479(7) 0.0615(8) 0.0450(7) -0.0159(6) 0.0006(6) -0.0099(6)
    O3 0.1003(13) 0.0668(9) 0.0496(8) -0.0102(9) 0.0129(8) -0.0185(7)
    O4 0.0577(9) 0.0945(11) 0.0598(9) 0.0010(9) 0.0281(7) -0.0005(8)
    O5 0.0946(13) 0.0625(10) 0.0768(12) 0.0044(9) -0.0163(9) 0.0260(9)
_geom_special_details
;
All e.s.d.'s (except the e.s.d. in the dihedral angle between two l.s. planes)
are estimated using the full covariance matrix. The cell e.s.d.'s are taken
into account individually in the estimation of e.s.d.'s in distances, angles
and torsion angles; correlations between e.s.d.'s in cell parameters are only
used when they are defined by crystal symmetry. An approximate (isotropic)
treatment of cell e.s.d.'s is used for estimating e.s.d.'s involving l.s.
planes.
;
loop_
    _geom_bond_atom_site_label_1
    _geom_bond_atom_site_label_2
    _geom_bond_site_symmetry_2
    _geom_bond_distance
    _geom_bond_publ_flag
    C1 N1 . 1.4440(19) ?
    C1 N2 . 1.455(2) ?
    C1 H1A . 0.9700 ?
    C1 H1B . 0.9700 ?
    C2 N3 . 1.445(2) ?
    C2 N2 . 1.458(2) ?
    C2 H2A . 0.9700 ?
    C2 H2B . 0.9700 ?
    C3 N1 . 1.440(2) ?
    C3 N3 . 1.449(2) ?
    C3 H3A . 0.9700 ?
    C3 H3B . 0.9700 ?
    C4 O2 . 1.2184(19) ?
    C4 N1 . 1.359(2) ?
    C4 C5 . 1.487(2) ?
    C5 H5A . 0.9600 ?
    C5 H5B . 0.9600 ?
    C5 H5C . 0.9600 ?
    N2 N4 . 1.398(2) ?
    N3 N5 . 1.365(2) ?
    N4 O5 . 1.209(2) ?
    N4 O1 . 1.220(2) ?
    N5 O3 . 1.208(2) ?
    N5 O4 . 1.215(2) ?
loop_
    _geom_angle_atom_site_label_1
    _geom_angle_atom_site_label_2
    _geom_angle_atom_site_label_3
    _geom_angle_site_symmetry_1
    _geom_angle_site_symmetry_3
    _geom_angle
    _geom_angle_publ_flag
    N1 C1 N2 . . 109.82(13) ?
    N1 C1 H1A . . 109.7 ?
    N2 C1 H1A . . 109.7 ?
    N1 C1 H1B . . 109.7 ?
    N2 C1 H1B . . 109.7 ?
    H1A C1 H1B . . 108.2 ?
    N3 C2 N2 . . 111.37(13) ?
    N3 C2 H2A . . 109.4 ?
    N2 C2 H2A . . 109.4 ?
    N3 C2 H2B . . 109.4 ?
    N2 C2 H2B . . 109.4 ?
    H2A C2 H2B . . 108.0 ?
    N1 C3 N3 . . 110.59(14) ?
    N1 C3 H3A . . 109.5 ?
    N3 C3 H3A . . 109.5 ?
    N1 C3 H3B . . 109.5 ?
    N3 C3 H3B . . 109.5 ?
    H3A C3 H3B . . 108.1 ?
    O2 C4 N1 . . 119.99(16) ?
    O2 C4 C5 . . 122.20(16) ?
    N1 C4 C5 . . 117.81(15) ?
    C4 C5 H5A . . 109.5 ?
    C4 C5 H5B . . 109.5 ?
    H5A C5 H5B . . 109.5 ?
    C4 C5 H5C . . 109.5 ?
    H5A C5 H5C . . 109.5 ?
    H5B C5 H5C . . 109.5 ?
    C4 N1 C3 . . 120.14(13) ?
    C4 N1 C1 . . 126.71(14) ?
    C3 N1 C1 . . 113.15(13) ?
    N4 N2 C1 . . 114.91(14) ?
    N4 N2 C2 . . 114.86(15) ?
    C1 N2 C2 . . 113.33(13) ?
    N5 N3 C2 . . 120.76(15) ?
    N5 N3 C3 . . 120.23(15) ?
    C2 N3 C3 . . 115.80(14) ?
    O5 N4 O1 . . 125.60(18) ?
    O5 N4 N2 . . 116.75(17) ?
    O1 N4 N2 . . 117.51(19) ?
    O3 N5 O4 . . 125.20(17) ?
    O3 N5 N3 . . 116.89(16) ?
    O4 N5 N3 . . 117.74(16) ?
loop_
    _geom_torsion_atom_site_label_1
    _geom_torsion_atom_site_label_2
    _geom_torsion_atom_site_label_3
    _geom_torsion_atom_site_label_4
    _geom_torsion_site_symmetry_1
    _geom_torsion_site_symmetry_2
    _geom_torsion_site_symmetry_3
    _geom_torsion_site_symmetry_4
    _geom_torsion
    _geom_torsion_publ_flag
    O2 C4 N1 C3 . . . . 0.0(2) ?
    C5 C4 N1 C3 . . . . 178.88(14) ?
    O2 C4 N1 C1 . . . . -179.01(15) ?
    C5 C4 N1 C1 . . . . -0.2(2) ?
    N3 C3 N1 C4 . . . . 126.86(15) ?
    N3 C3 N1 C1 . . . . -53.98(18) ?
    N2 C1 N1 C4 . . . . -123.74(16) ?
    N2 C1 N1 C3 . . . . 57.17(17) ?
    N1 C1 N2 N4 . . . . 80.18(16) ?
    N1 C1 N2 C2 . . . . -54.65(17) ?
    N3 C2 N2 N4 . . . . -85.27(16) ?
    N3 C2 N2 C1 . . . . 49.60(18) ?
    N2 C2 N3 N5 . . . . 112.60(17) ?
    N2 C2 N3 C3 . . . . -47.2(2) ?
    N1 C3 N3 N5 . . . . -110.68(18) ?
    N1 C3 N3 C2 . . . . 49.2(2) ?
    C1 N2 N4 O5 . . . . 28.9(2) ?
    C2 N2 N4 O5 . . . . 163.00(15) ?
    C1 N2 N4 O1 . . . . -155.26(16) ?
    C2 N2 N4 O1 . . . . -21.1(2) ?
    C2 N3 N5 O3 . . . . -169.79(16) ?
    C3 N3 N5 O3 . . . . -10.9(2) ?
    C2 N3 N5 O4 . . . . 14.7(2) ?
    C3 N3 N5 O4 . . . . 173.59(16) ?
data_global
_journal_date_recd_electronic     2009-10-02
_journal_date_accepted     2009-10-12
_journal_name_full     'Acta Crystallographica, Section E'
_journal_year     2009
_journal_volume     65
_journal_issue     11
_journal_page_first     o2749
_journal_page_last     o2749
_journal_paper_category     QO
_journal_coeditor_code     ZS2012
_publ_contact_author_name     'Jian-long Wang'
_publ_contact_author_address
;
School of Chemical Engineering and Environment
North University of China
Taiyuan
China
;
_publ_contact_author_email     wangjianlong@nuc.edu.cn
_publ_contact_author_fax     '86 0351 3922118'
_publ_contact_author_phone     '86 0351 3922121'
_publ_section_title
;
(3,5-Dinitro-1,3,5-triazinan-1-yl)methanone
;
loop_
    _publ_author_name
    _publ_author_address
    'Qiao-Ling Zhang'
;
School of Chemical Engineering and Environment
North University of China
Taiyuan
People's Republic of China
;
    'Xiao-Feng Qu'
;
School of Chemical Engineering and Environment
North University of China
Taiyuan
People's Republic of China
;
    'Jian-Long Wang'
;
School of Chemical Engineering and Environment
North University of China
Taiyuan
People's Republic of China
;
