# Supplementary material for: (3,5-Dinitro-1,3,5-triazinan-1-yl)methanone
Source: Acta Crystallogr Sect E Struct Rep Online. 2009 Oct 17;65(Pt 11):o2749. doi: 10.1107/S1600536809041531 (PMC2971427; doi:10.1107/S1600536809041531)
Supplement: Supplementary file 2 [file e-65-o2749-Isup2.hkl]

# 
# h,k,l, Fc-squared, Fo-squared, sigma(Fo-squared) and status flag 
# 
data_I
_shelx_title 'TAX in P2(1)/n' 
_shelx_refln_list_code          4 
_shelx_F_calc_maximum       99.56 
_exptl_crystal_F_000       456.00 
_reflns_d_resolution_high  0.7701 
 
loop_ 
 _symmetry_equiv_pos_as_xyz 
 'x, y, z' 
 '-x+1/2, y+1/2, -z+1/2' 
 '-x, -y, -z' 
 'x-1/2, -y-1/2, z-1/2' 
 
_cell_length_a     8.8972 
_cell_length_b    10.0607 
_cell_length_c     9.8899 
_cell_angle_alpha  90.000 
_cell_angle_beta  100.421 
_cell_angle_gamma  90.000 
 
_shelx_F_squared_multiplier     1.000 
 
loop_ 
 _refln_index_h 
 _refln_index_k 
 _refln_index_l 
 _refln_F_squared_calc 
 _refln_F_squared_meas 
 _refln_F_squared_sigma 
 _refln_observed_status 
   4   0   0       93.33       65.42      2.95 o 
   6   0   0        5.85        5.83      1.10 o 
   8   0   0        3.18        1.94      1.94 o 
  10   0   0       15.50       14.53      2.69 o 
   1   1   0     3747.32     3149.76     33.38 o 
   2   1   0     1211.52     1228.86     17.04 o 
   3   1   0      177.91      157.67      1.86 o 
   4   1   0      336.34      347.18      4.62 o 
   5   1   0        5.55        8.10      0.98 o 
   6   1   0        3.08        3.26      0.86 o 
   7   1   0      116.26      116.73      3.47 o 
   8   1   0       67.84       60.45     10.27 o 
   9   1   0       70.38       74.37      2.22 o 
  10   1   0       15.93       19.77      2.04 o 
  11   1   0        2.29        3.00      2.10 o 
   0   2   0     3219.56     2302.83    179.77 o 
   1   2   0     1107.84      984.65     38.25 o 
   2   2   0     3275.39     3124.10    251.04 o 
   3   2   0     1829.21     2143.86     19.55 o 
   4   2   0      911.48     1031.24     36.08 o 
   5   2   0      275.71      285.78      6.33 o 
   6   2   0        9.23        8.64      1.11 o 
   7   2   0       47.41       53.77      2.13 o 
   8   2   0        6.57        7.08      1.45 o 
   9   2   0        0.09        1.71      1.84 o 
  10   2   0        1.22        0.09      2.38 o 
  11   2   0        1.75        2.49      1.98 o 
   1   3   0     1037.83      956.21     63.15 o 
   2   3   0      149.51      148.35      4.47 o 
   3   3   0      261.76      240.86      6.62 o 
   4   3   0       50.99       53.99      1.16 o 
   5   3   0       39.99       46.42      1.86 o 
   6   3   0       66.45       71.95      3.46 o 
   7   3   0      125.97      141.15      3.68 o 
   8   3   0       58.30       56.43      3.99 o 
   9   3   0       17.58       20.59      1.74 o 
  10   3   0        0.01       -0.53      2.78 o 
  11   3   0       19.86       18.01      2.14 o 
   0   4   0       23.91       23.03      0.93 o 
   1   4   0      271.03      255.49      4.89 o 
   2   4   0     1437.94     1406.66     29.91 o 
   3   4   0      376.48      386.13     16.42 o 
   4   4   0      103.69      110.02      6.02 o 
   5   4   0        0.00        0.67      1.11 o 
   6   4   0        0.28        1.19      0.93 o 
   7   4   0       31.45       29.64      1.59 o 
   8   4   0       22.40       21.70      2.74 o 
   9   4   0        4.21        2.30      2.38 o 
  10   4   0       16.33       11.75      4.24 o 
   1   5   0       65.59       46.85     12.01 o 
   2   5   0      166.87      148.88      1.37 o 
   3   5   0      744.81      769.19     22.50 o 
   4   5   0        2.50        7.42      1.41 o 
   5   5   0      568.28      640.30     13.92 o 
   6   5   0      204.16      211.84      2.71 o 
   7   5   0       66.87       68.97      1.61 o 
   8   5   0       20.24       21.44      1.43 o 
   9   5   0       17.49       18.65      2.96 o 
  10   5   0        4.35        5.07      1.78 o 
   0   6   0      427.60      374.71      3.13 o 
   1   6   0      230.10      221.72      1.74 o 
   2   6   0        6.46        6.65      0.73 o 
   3   6   0        1.17        1.63      0.51 o 
   4   6   0       45.63       45.53      2.06 o 
   5   6   0      164.20      170.57      2.25 o 
   6   6   0      280.38      281.37      3.55 o 
   7   6   0       28.58       29.39      1.44 o 
   8   6   0       26.40       24.21      1.48 o 
   9   6   0        8.11        7.86      3.40 o 
  10   6   0        5.57        2.30      4.28 o 
   1   7   0       74.88       79.52      1.64 o 
   2   7   0      204.42      198.97      2.14 o 
   3   7   0        4.47        2.07      1.15 o 
   4   7   0        7.24        7.42      1.77 o 
   5   7   0       98.26       78.84      2.64 o 
   6   7   0       17.08       23.65      1.27 o 
   7   7   0       10.78       11.35      1.28 o 
   8   7   0        0.00       -0.13      1.43 o 
   9   7   0        2.31        1.71      1.71 o 
   0   8   0       97.99      103.60      4.03 o 
   1   8   0      109.18      102.73      3.10 o 
   2   8   0        0.09        0.71      0.80 o 
   3   8   0        0.08        0.03      0.91 o 
   4   8   0       19.85       18.37      1.64 o 
   5   8   0        0.05        0.55      0.90 o 
   6   8   0       25.30        8.01      9.00 o 
   7   8   0        0.02        0.26      1.18 o 
   1   9   0       25.49       23.16      1.04 o 
   2   9   0       41.62       40.35      3.74 o 
   3   9   0      120.14      130.94     10.08 o 
   4   9   0       45.55       42.47      5.05 o 
   5   9   0        3.05        3.74      1.49 o 
   6   9   0       14.20        5.45      3.60 o 
   7   9   0        0.09       -0.26      2.12 o 
   0  10   0       48.92       50.12      2.61 o 
   1  10   0        0.55        0.27      1.24 o 
   2  10   0       11.63       11.46      1.14 o 
   3  10   0       18.31       18.87      3.05 o 
   4  10   0       59.71       59.80      2.99 o 
   5  10   0        2.64        1.60      0.91 o 
   6  10   0        1.05       -0.36      1.68 o 
   7  10   0        7.32        6.13      1.70 o 
   1  11   0        0.87        0.88      1.46 o 
   2  11   0        6.03        6.04      1.27 o 
   3  11   0        4.58        3.48      1.36 o 
   4  11   0        0.06        0.00      2.38 o 
   5  11   0        0.82        1.41      1.57 o 
   6  11   0       11.41       14.42      2.46 o 
   0  12   0       80.93       71.24      7.76 o 
   1  12   0        0.18       -0.29      1.81 o 
   2  12   0        0.87        0.75      1.32 o 
   3  12   0        0.20        1.44      1.61 o 
   4  12   0        0.47       -0.78      1.67 o 
   1  13   0        3.47        2.41      1.38 o 
 -11   0   1       19.15       17.32      2.69 o 
  -9   0   1       14.45       12.37      2.96 o 
  -7   0   1       31.96       39.16      1.77 o 
  -5   0   1     1347.18     1596.87     22.53 o 
  -3   0   1      145.85      116.56      1.36 o 
  -1   0   1     4786.03     3694.76     38.86 o 
   1   0   1      133.38      140.94      1.76 o 
   3   0   1       66.52       48.98      1.61 o 
   5   0   1       73.20       89.07      2.58 o 
   7   0   1        4.59        9.27      1.72 o 
   9   0   1        0.36        1.19      3.00 o 
  11   0   1        2.73        3.84      2.96 o 
 -11   1   1        6.13        7.22      1.87 o 
 -10   1   1        9.94        6.46      1.89 o 
  -9   1   1       96.40       96.80      2.14 o 
  -8   1   1       92.51      102.02      2.67 o 
  -7   1   1      134.13      152.73      3.94 o 
  -6   1   1       70.96       66.85      1.64 o 
  -5   1   1      240.26      276.91      5.41 o 
  -4   1   1      207.22      253.75      3.84 o 
  -3   1   1      337.45      339.00      3.53 o 
  -2   1   1     1073.92     1109.21     74.62 o 
  -1   1   1      740.08      563.47      6.09 o 
   0   1   1      190.30      170.02      1.86 o 
   1   1   1     3573.98     3340.18    138.68 o 
   2   1   1     1392.44     1452.51     21.97 o 
   3   1   1      250.07      266.73      4.09 o 
   4   1   1      237.10      277.24      4.43 o 
   5   1   1      178.10      216.72      2.31 o 
   6   1   1      246.19      267.44      4.94 o 
   7   1   1      146.40      147.15      6.65 o 
   8   1   1        1.23        2.12      1.45 o 
   9   1   1        2.53        3.16      2.41 o 
  10   1   1        0.25        1.63      1.93 o 
  11   1   1       10.67        8.98      2.32 o 
 -11   2   1        0.09       -1.01      1.82 o 
 -10   2   1        0.11        0.00      2.03 o 
  -9   2   1       18.63       15.40      1.56 o 
  -8   2   1       26.00       22.20      5.24 o 
  -7   2   1      871.87      902.99     15.08 o 
  -6   2   1       69.43       82.04      1.42 o 
  -5   2   1      504.36      542.20      9.03 o 
  -4   2   1      860.78      954.98      8.37 o 
  -3   2   1        4.24        2.99      0.57 o 
  -2   2   1       47.19       60.54      0.89 o 
  -1   2   1      393.12      326.76      3.48 o 
   0   2   1      357.71      297.82      9.99 o 
   1   2   1      102.01       96.15      2.59 o 
   2   2   1     3757.44     3821.45    104.08 o 
   3   2   1      515.29      535.56      5.90 o 
   4   2   1       39.06       37.92      1.37 o 
   5   2   1       39.27       40.33      1.50 o 
   6   2   1       23.86       27.95      9.04 o 
   7   2   1      201.26      219.23     61.46 o 
   8   2   1      135.25      123.00      2.30 o 
   9   2   1       53.82       52.13      2.51 o 
  10   2   1        1.26        2.48      2.15 o 
  11   2   1        0.84        1.95      2.16 o 
 -11   3   1        8.60        8.20      1.93 o 
 -10   3   1        5.11        4.16      1.89 o 
  -9   3   1        0.94        1.61      1.45 o 
  -8   3   1       28.67       26.63      1.23 o 
  -7   3   1       47.71       55.28      4.78 o 
  -6   3   1        7.49        8.70      1.41 o 
  -5   3   1      326.89      378.10      4.92 o 
  -4   3   1      115.66      107.90      1.79 o 
  -3   3   1       63.76       70.86      0.90 o 
  -2   3   1      590.20      525.58     20.19 o 
  -1   3   1       34.33       25.61      9.22 o 
   0   3   1     1900.05     1727.23     81.57 o 
   1   3   1     4457.89     4925.17    137.21 o 
   2   3   1     4405.60     5016.59    116.46 o 
   3   3   1      772.33      800.43      5.59 o 
   4   3   1      120.30      116.00      1.36 o 
   5   3   1      159.93      186.61      7.14 o 
   6   3   1       20.93       17.13      1.99 o 
   7   3   1      108.85      116.76      2.41 o 
   8   3   1       12.96       12.91      1.65 o 
   9   3   1      139.28      141.76      4.83 o 
  10   3   1        0.76       -0.63      2.26 o 
 -10   4   1        4.44        3.37      1.64 o 
  -9   4   1        1.66        2.67      1.36 o 
  -8   4   1       30.60       26.80      3.23 o 
  -7   4   1      102.42       81.23      2.18 o 
  -6   4   1       54.55       53.84      2.19 o 
  -5   4   1       51.53       54.94      1.51 o 
  -4   4   1      272.37      272.64      2.98 o 
  -3   4   1      782.07      755.98      7.17 o 
  -2   4   1        6.10        5.32      1.63 o 
  -1   4   1        1.94        1.37      0.25 o 
   0   4   1       39.30       27.34      0.47 o 
   1   4   1      848.49      883.51      7.85 o 
   2   4   1      138.80      141.52      5.48 o 
   3   4   1      436.76      509.01     11.01 o 
   4   4   1       21.75       22.64      1.30 o 
   5   4   1      136.91      153.18      2.17 o 
   6   4   1      815.64      932.22     23.11 o 
   7   4   1       48.37       54.13      2.33 o 
   8   4   1        4.57        4.73      1.58 o 
   9   4   1       15.25       13.47      1.72 o 
  10   4   1        5.45        5.65      2.18 o 
 -10   5   1        0.57        1.66      2.49 o 
  -9   5   1        0.55        0.53      1.37 o 
  -8   5   1       57.75       52.51      1.76 o 
  -7   5   1       25.48       24.83      1.99 o 
  -6   5   1       71.00       78.20      1.53 o 
  -5   5   1       42.45       45.80      2.08 o 
  -4   5   1       49.30       38.96      1.09 o 
  -3   5   1      239.99      116.06     43.55 o 
  -2   5   1      117.08      101.96      3.38 o 
  -1   5   1       27.25       24.54      0.44 o 
   0   5   1      134.75      114.13      2.24 o 
   1   5   1        3.63        6.42      0.68 o 
   2   5   1      614.56      729.92     27.54 o 
   3   5   1      235.78      242.14      3.70 o 
   4   5   1      337.71      355.79      3.37 o 
   5   5   1        3.01        4.10      1.13 o 
   6   5   1        0.12       -0.09      2.56 o 
   7   5   1      112.13      110.75      2.29 o 
   8   5   1        1.01        1.72      2.74 o 
   9   5   1        0.02        0.70      1.96 o 
  10   5   1        0.64        1.15      3.62 o 
 -10   6   1        0.39        0.60      1.67 o 
  -9   6   1        6.83        6.48      1.42 o 
  -8   6   1        0.06       -0.04      1.36 o 
  -7   6   1       15.68       13.77      1.15 o 
  -6   6   1       11.28       13.70      0.91 o 
  -5   6   1       83.34       70.00      5.11 o 
  -4   6   1      454.53      439.72      4.84 o 
  -3   6   1        1.32        1.87      0.86 o 
  -2   6   1      626.94      594.25      6.85 o 
  -1   6   1       47.07       47.76      0.89 o 
   0   6   1       18.14       17.46      0.68 o 
   1   6   1       28.42       33.06      1.06 o 
   2   6   1        5.33        4.70      0.56 o 
   3   6   1        3.74        6.01      1.04 o 
   4   6   1        0.59        1.33      0.80 o 
   5   6   1       10.73       14.63      1.22 o 
   6   6   1      405.59      418.54      8.62 o 
   7   6   1       11.30        8.79      2.43 o 
   8   6   1       29.77       34.80      2.14 o 
   9   6   1       10.51       16.11      2.06 o 
  -9   7   1        4.66        4.87      1.57 o 
  -8   7   1       31.80       23.35      6.99 o 
  -7   7   1        0.29       -0.15      1.06 o 
  -6   7   1      112.21       89.68      5.22 o 
  -5   7   1        0.00       -0.08      0.57 o 
  -4   7   1       20.07       16.20      2.39 o 
  -3   7   1       20.65       19.93      1.70 o 
  -2   7   1       20.68       23.83      2.17 o 
  -1   7   1      922.70      908.24     19.90 o 
   0   7   1       24.31       26.17      1.02 o 
   1   7   1       98.55       89.74      3.29 o 
   2   7   1       40.87       44.36      1.57 o 
   3   7   1       14.16       15.82      1.28 o 
   4   7   1       65.48       69.78      1.60 o 
   5   7   1       73.84       70.95      1.66 o 
   6   7   1       32.61       33.91      1.49 o 
   7   7   1        8.54       12.88      1.55 o 
   8   7   1       13.83       13.88      1.76 o 
   9   7   1        1.88        2.51      1.82 o 
  -9   8   1        0.28       -1.94      2.52 o 
  -8   8   1       10.69        6.62      4.46 o 
  -7   8   1        7.67        5.20      0.94 o 
  -6   8   1        4.48        4.15      1.94 o 
  -5   8   1        6.91        9.03      1.40 o 
  -4   8   1       53.97       52.54      1.73 o 
  -3   8   1       16.69       16.78      1.00 o 
  -2   8   1        2.81        1.87      1.01 o 
  -1   8   1       99.54       92.61      2.58 o 
   0   8   1        0.01       -0.09      1.13 o 
   1   8   1       41.54       37.60      3.34 o 
   2   8   1        3.78        3.58      1.40 o 
   3   8   1       84.97       88.37      5.91 o 
   4   8   1       59.27       47.35      3.10 o 
   5   8   1        9.27        8.79      1.02 o 
   6   8   1       12.26       12.46      1.30 o 
   7   8   1       36.31       35.63      2.23 o 
   8   8   1        1.27        1.06      1.94 o 
  -8   9   1       11.55        9.67      4.86 o 
  -7   9   1        5.77        5.23      1.81 o 
  -6   9   1       12.61       15.50      1.85 o 
  -5   9   1        0.09        0.53      1.17 o 
  -4   9   1        5.92        6.69      1.49 o 
  -3   9   1       59.86       59.17      4.92 o 
  -2   9   1       58.96       45.94      3.68 o 
  -1   9   1      136.67      125.76     11.05 o 
   0   9   1       20.91       19.93      3.23 o 
   1   9   1        0.46        0.97      1.10 o 
   2   9   1      105.69       90.37      7.47 o 
   3   9   1      163.08      155.36      4.56 o 
   4   9   1       14.33       14.58      2.34 o 
   5   9   1        0.28        0.49      1.01 o 
   6   9   1        3.32        3.52      1.19 o 
   7   9   1        2.58        1.42      1.24 o 
   8   9   1        0.09       -1.72      2.21 o 
  -7  10   1       14.06       16.26      3.86 o 
  -6  10   1        2.59        2.22      1.92 o 
  -5  10   1        2.68        0.93      1.43 o 
  -4  10   1        4.25        4.28      1.70 o 
  -3  10   1       10.09        6.05      2.96 o 
  -2  10   1        2.89        1.76      1.11 o 
  -1  10   1      192.33      161.44      2.77 o 
   0  10   1        1.50        1.32      1.17 o 
   1  10   1      149.64      135.22     13.01 o 
   2  10   1       47.68       43.38      3.19 o 
   3  10   1       17.52       13.52      2.21 o 
   4  10   1        4.41        5.32      1.52 o 
   5  10   1        9.63        5.83      1.17 o 
   6  10   1       10.31       11.53      2.65 o 
   7  10   1       11.58       10.07      2.43 o 
  -6  11   1        0.28        1.32      2.74 o 
  -5  11   1        0.01       -0.52      1.86 o 
  -4  11   1       45.35       44.56      5.35 o 
  -3  11   1        2.44        2.94      1.51 o 
  -2  11   1       26.55       29.82      4.62 o 
  -1  11   1       13.67       13.19      1.69 o 
   0  11   1        1.77        2.21      1.47 o 
   1  11   1        6.77        6.68      1.23 o 
   2  11   1       26.95       25.68      2.14 o 
   3  11   1        9.28        4.86      1.63 o 
   4  11   1        6.83        6.66      2.41 o 
   5  11   1        5.80        4.87      1.53 o 
  -4  12   1       12.61       19.39      2.52 o 
  -3  12   1        2.84        4.17      1.78 o 
  -2  12   1        0.30        0.24      1.65 o 
  -1  12   1       13.85       13.27      1.93 o 
   0  12   1        0.77       -0.14      1.39 o 
   1  12   1        5.77        3.62      2.38 o 
   2  12   1        2.78        1.33      1.30 o 
   3  12   1       10.58       13.16      2.32 o 
   4  12   1       12.52       10.20      2.08 o 
   0  13   1        0.00        0.27      1.28 o 
 -10   0   2        0.08        2.43      2.16 o 
  -8   0   2       15.42       16.74      1.77 o 
  -6   0   2      125.38      122.59      1.96 o 
  -4   0   2      844.42      815.31      6.59 o 
  -2   0   2        2.00        1.15      0.31 o 
   0   0   2     5847.95     5067.75     63.54 o 
   2   0   2     8806.89    10675.52    133.28 o 
   4   0   2      672.05      703.89      7.07 o 
   6   0   2        8.19       10.86      1.46 o 
   8   0   2      162.60      156.89      7.32 o 
  10   0   2        7.17        3.89      2.69 o 
 -11   1   2        3.58        5.30      1.75 o 
 -10   1   2        1.49        2.05      1.54 o 
  -9   1   2       64.67       61.85      1.72 o 
  -8   1   2       81.46       77.94      2.26 o 
  -7   1   2       35.48       35.71      2.16 o 
  -6   1   2       59.72       58.71      1.42 o 
  -5   1   2      597.52      633.08     36.03 o 
  -4   1   2      428.79      504.69      4.47 o 
  -3   1   2       20.60       15.14      0.49 o 
  -2   1   2     5075.16     4615.18    114.88 o 
  -1   1   2     1387.20     1220.83     21.97 o 
   0   1   2     3073.20     3263.15    146.47 o 
   1   1   2     2270.38     2170.12     51.41 o 
   2   1   2     3885.65     4001.87     74.08 o 
   3   1   2        9.76       13.50      0.94 o 
   4   1   2      561.81      596.89      6.29 o 
   5   1   2      140.31      158.06      6.02 o 
   6   1   2       19.83       21.96      1.19 o 
   7   1   2       35.03       37.43      1.51 o 
   8   1   2       95.27       97.66      3.07 o 
   9   1   2       27.40       27.28      2.05 o 
  10   1   2        6.58        7.51      2.30 o 
 -11   2   2        0.34        1.03      1.74 o 
 -10   2   2       19.37       17.07      1.59 o 
  -9   2   2       11.37       12.71      1.41 o 
  -8   2   2        9.80       10.50      1.57 o 
  -7   2   2      157.96      154.08      2.59 o 
  -6   2   2       11.29       13.80      0.99 o 
  -5   2   2      326.36      411.36      7.00 o 
  -4   2   2       99.11       81.56      2.97 o 
  -3   2   2       33.67       29.89      0.84 o 
  -2   2   2      899.29      780.49     25.39 o 
  -1   2   2     2167.06     2063.64     33.47 o 
   0   2   2      186.87      178.31      2.78 o 
   1   2   2     6064.21     6623.09     87.66 o 
   2   2   2       43.28       48.58      3.18 o 
   3   2   2        0.01        0.89      0.67 o 
   4   2   2       10.09       12.97      0.78 o 
   5   2   2        2.63        5.22      1.06 o 
   6   2   2        0.01        2.43      1.37 o 
   7   2   2        0.87        1.36      1.55 o 
   8   2   2       17.65       20.12      2.28 o 
   9   2   2       25.68       23.79      1.89 o 
  10   2   2        4.31        4.96      1.98 o 
 -11   3   2        0.68        0.73      2.30 o 
 -10   3   2        5.27        7.83      1.50 o 
  -9   3   2        0.12       -0.62      1.94 o 
  -8   3   2       43.68       41.12      1.71 o 
  -7   3   2       50.90       55.06      2.26 o 
  -6   3   2       15.55       16.86      0.79 o 
  -5   3   2        3.40        7.16      0.57 o 
  -4   3   2      295.72      279.21      3.19 o 
  -3   3   2      151.02      144.67      1.89 o 
  -2   3   2       14.41       14.69      0.45 o 
  -1   3   2      543.53      428.02      7.34 o 
   0   3   2     9363.33    10432.28    483.47 o 
   1   3   2      220.54      178.49      3.97 o 
   2   3   2       50.53       44.45      1.56 o 
   3   3   2      586.92      640.20      7.04 o 
   4   3   2      170.85      172.33      3.06 o 
   5   3   2        0.02        0.56      1.02 o 
   6   3   2        0.83        0.27      1.17 o 
   7   3   2      126.24      125.12      4.59 o 
   8   3   2       76.15       71.25      2.59 o 
   9   3   2        2.63        2.06      2.02 o 
  10   3   2        4.28        5.10      2.21 o 
 -10   4   2        0.56        0.79      1.52 o 
  -9   4   2       10.87        9.64      1.72 o 
  -8   4   2       46.63       39.33      5.31 o 
  -7   4   2        4.17        3.62      1.41 o 
  -6   4   2       75.63       68.77      6.17 o 
  -5   4   2        0.26        1.89      0.60 o 
  -4   4   2      825.11      730.15     28.72 o 
  -3   4   2      293.52      317.57     24.17 o 
  -2   4   2      126.73      104.08      1.39 o 
  -1   4   2      265.07      169.98     74.36 o 
   0   4   2        0.45        1.44      0.58 o 
   1   4   2     2579.99     3106.85     52.30 o 
   2   4   2      704.81      775.23      8.30 o 
   3   4   2        2.47        3.71      1.03 o 
   4   4   2      589.14      658.64     10.62 o 
   5   4   2       14.37       12.11      1.39 o 
   6   4   2        0.01        1.38      1.35 o 
   7   4   2      129.48      125.78      3.05 o 
   8   4   2       15.42       12.17      1.97 o 
   9   4   2        5.51        7.35      2.47 o 
  10   4   2        0.19        1.96      2.36 o 
 -10   5   2        8.18        6.98      1.94 o 
  -9   5   2        1.54        0.84      1.77 o 
  -8   5   2        0.47        1.63      1.99 o 
  -7   5   2       28.20       23.42      1.75 o 
  -6   5   2        9.73        9.52      1.18 o 
  -5   5   2       77.93       71.89      1.23 o 
  -4   5   2       27.81       23.34      1.39 o 
  -3   5   2      359.46      379.04      3.43 o 
  -2   5   2      268.60      273.24     16.98 o 
  -1   5   2       30.88       30.07      1.68 o 
   0   5   2       25.63       27.75      0.88 o 
   1   5   2        0.37        0.26      0.89 o 
   2   5   2      895.12     1058.70     19.65 o 
   3   5   2      246.82      267.78      5.08 o 
   4   5   2      147.15      152.75      4.12 o 
   5   5   2       85.43       86.81      1.89 o 
   6   5   2      260.00      261.68      6.35 o 
   7   5   2       42.58       54.85      2.06 o 
   8   5   2        8.95       11.83      2.20 o 
   9   5   2        0.94        1.17      1.73 o 
  10   5   2        1.67        2.65      2.74 o 
 -10   6   2        8.59        9.10      2.52 o 
  -9   6   2        8.00        5.54      1.53 o 
  -8   6   2       27.50       30.35      1.11 o 
  -7   6   2        3.82        3.27      1.94 o 
  -6   6   2       60.63       53.76      1.32 o 
  -5   6   2       46.38       34.50      1.99 o 
  -4   6   2        6.06        3.30      1.77 o 
  -3   6   2       30.87       29.28      1.04 o 
  -2   6   2       47.70       49.71      5.96 o 
  -1   6   2      277.78      247.55     11.54 o 
   0   6   2       19.65       17.59      0.95 o 
   1   6   2      212.11      220.09      3.82 o 
   2   6   2      154.37      183.28      9.80 o 
   3   6   2      210.58      215.81      3.28 o 
   4   6   2       14.31       16.27      1.36 o 
   5   6   2      223.88      223.98      2.80 o 
   6   6   2       19.58       22.75      2.11 o 
   7   6   2        9.30        9.73      1.54 o 
   8   6   2       16.15       13.21      3.45 o 
   9   6   2        6.31        8.69      2.27 o 
  -9   7   2        1.56       -1.24      2.30 o 
  -8   7   2       17.62       14.45      2.61 o 
  -7   7   2       25.99       16.03      2.65 o 
  -6   7   2       16.09        9.56      1.25 o 
  -5   7   2       29.89       29.20      1.97 o 
  -4   7   2      417.68      451.64     12.59 o 
  -3   7   2        3.00        4.04      0.91 o 
  -2   7   2       10.96        0.92      4.59 o 
  -1   7   2        1.73        1.51      0.80 o 
   0   7   2        6.65        6.32      0.92 o 
   1   7   2        0.52        2.07      1.21 o 
   2   7   2       83.90       88.39      1.34 o 
   3   7   2       18.05       14.65      0.94 o 
   4   7   2       96.08       97.49      4.31 o 
   5   7   2        0.06        1.01      1.22 o 
   6   7   2        0.43        0.13      1.34 o 
   7   7   2        2.00        2.87      3.80 o 
   8   7   2        0.92        1.15      1.64 o 
   9   7   2        0.60        0.62      1.83 o 
  -9   8   2        5.83        5.38      1.79 o 
  -8   8   2        4.68        6.40      2.30 o 
  -7   8   2       13.54       16.98      1.87 o 
  -6   8   2      114.34      108.19      3.31 o 
  -5   8   2       56.22       57.16      1.99 o 
  -4   8   2        4.23        5.02      1.11 o 
  -3   8   2       24.57       27.19      1.13 o 
  -2   8   2       18.59       18.03      1.37 o 
  -1   8   2      237.97      176.89     13.08 o 
   0   8   2      108.24      104.61      2.51 o 
   1   8   2       30.41       32.31      1.64 o 
   2   8   2      215.58      226.18      7.64 o 
   3   8   2        2.65        2.65      1.77 o 
   4   8   2        8.88       13.33      1.10 o 
   5   8   2        8.67       10.43      1.43 o 
   6   8   2       10.32       10.59      1.88 o 
   7   8   2       32.64       33.12      2.14 o 
   8   8   2        1.66        1.10      2.21 o 
  -8   9   2       29.65       32.48      2.74 o 
  -7   9   2        0.18        0.31      2.21 o 
  -6   9   2       55.64       59.35      4.56 o 
  -5   9   2       24.11       25.67      1.90 o 
  -4   9   2       16.76       18.75      2.19 o 
  -3   9   2        0.00        0.04      1.10 o 
  -2   9   2      245.08      228.38      6.39 o 
  -1   9   2       74.88       74.25      3.86 o 
   0   9   2       78.09       77.18      1.97 o 
   1   9   2       48.30       50.19      2.89 o 
   2   9   2        0.17        0.16      1.29 o 
   3   9   2        5.58        4.65      1.18 o 
   4   9   2        0.09        0.75      2.38 o 
   5   9   2        0.01        1.46      3.00 o 
   6   9   2        4.91        5.83      3.53 o 
   7   9   2        6.87        5.56      1.94 o 
  -7  10   2        0.11        0.43      2.03 o 
  -6  10   2        0.12       -0.49      2.69 o 
  -5  10   2       10.32        8.71      1.48 o 
  -4  10   2       38.98       41.71      3.91 o 
  -3  10   2       27.56       28.38      3.14 o 
  -1  10   2        8.05        8.02      1.13 o 
   0  10   2        2.90        4.41      1.43 o 
   1  10   2       28.82       26.86      2.18 o 
   2  10   2       22.03       20.67      1.53 o 
   3  10   2        5.32        3.91      1.34 o 
   4  10   2        0.18        0.55      1.23 o 
   5  10   2        1.77        1.30      1.32 o 
   6  10   2        1.95        0.77      1.47 o 
  -6  11   2        0.15       -2.34      2.74 o 
  -5  11   2        1.70        3.26      2.14 o 
  -4  11   2       34.59       40.81      2.34 o 
  -3  11   2       19.90       22.22      3.53 o 
  -2  11   2       62.34       54.95      3.10 o 
  -1  11   2        6.67        5.05      1.71 o 
   0  11   2       13.14       11.34      1.96 o 
   1  11   2        8.27        7.64      1.55 o 
   2  11   2        0.08        0.18      1.26 o 
   3  11   2        0.38        1.51      1.30 o 
   4  11   2        0.42        0.32      1.47 o 
   5  11   2        1.51        2.17      1.46 o 
  -4  12   2        0.33        0.79      1.75 o 
  -2  12   2        3.72        2.83      2.12 o 
  -1  12   2        7.58        8.25      1.59 o 
   0  12   2        3.51        4.05      1.44 o 
   1  12   2        0.81        0.55      1.50 o 
   2  12   2        3.63        3.13      1.77 o 
   3  12   2        2.80        0.88      1.85 o 
 -11   0   3        1.02        3.53      2.34 o 
  -9   0   3      138.43      136.91      2.89 o 
  -7   0   3      323.28      306.20      3.80 o 
  -5   0   3      764.14      684.74      6.80 o 
  -3   0   3        7.82        9.28      0.49 o 
  -1   0   3        1.34        0.75      0.75 o 
   1   0   3      206.46      179.21      5.53 o 
   3   0   3      271.89      294.54      4.06 o 
   5   0   3       45.25       52.29      1.86 o 
   7   0   3        0.34        3.09      2.60 o 
   9   0   3      104.92       98.31      4.17 o 
 -11   1   3        0.18        0.50      1.62 o 
 -10   1   3        0.87        2.44      1.45 o 
  -9   1   3        1.30        3.76      1.29 o 
  -8   1   3       64.22       60.93      1.43 o 
  -7   1   3      234.97      232.69      3.89 o 
  -6   1   3       20.08       21.66      0.81 o 
  -5   1   3      227.89      238.42      7.52 o 
  -4   1   3      204.35      178.45      8.75 o 
  -3   1   3      749.06      729.66     19.46 o 
  -2   1   3       19.47       18.52      0.78 o 
  -1   1   3     9913.17    10837.25    341.12 o 
   0   1   3     1678.74     1643.84     27.30 o 
   1   1   3       20.59       16.54      0.52 o 
   2   1   3        6.10        7.04      0.64 o 
   3   1   3       49.37       53.26      1.12 o 
   4   1   3      122.69      131.85      1.67 o 
   5   1   3        5.37        2.98      1.00 o 
   6   1   3        0.00       -0.29      1.39 o 
   7   1   3       17.05       17.96      1.46 o 
   8   1   3        1.61        2.55      2.66 o 
   9   1   3       92.53       91.65      2.86 o 
  10   1   3       22.54       21.16      3.17 o 
 -11   2   3        7.41        2.68      1.69 o 
 -10   2   3        3.97        3.56      1.45 o 
  -9   2   3       92.10       87.96      3.71 o 
  -8   2   3      126.96      132.59      1.84 o 
  -7   2   3       59.36       59.90      2.84 o 
  -6   2   3       69.73       52.26      3.95 o 
  -5   2   3      262.85      236.13      7.81 o 
  -4   2   3       76.49       81.28      5.36 o 
  -3   2   3     1792.87     1824.21     45.47 o 
  -2   2   3     2803.67     2687.86     48.08 o 
  -1   2   3      364.23      359.64      7.85 o 
   0   2   3     4020.01     4429.53    122.69 o 
   1   2   3      308.09      341.93      6.67 o 
   2   2   3       34.11       26.90      0.75 o 
   3   2   3        0.32        4.40      2.03 o 
   4   2   3       18.75       20.43      7.23 o 
   5   2   3       25.21       25.98      1.59 o 
   6   2   3       41.64       41.32      2.39 o 
   7   2   3        0.47       -0.91      1.45 o 
   8   2   3      107.46      113.30      2.09 o 
   9   2   3       44.99       44.74      3.48 o 
  10   2   3        1.70        1.55      2.30 o 
 -11   3   3       34.68       32.10      2.83 o 
 -10   3   3        0.94        0.71      1.41 o 
  -9   3   3        2.13        2.47      1.66 o 
  -8   3   3        0.84        1.71      1.10 o 
  -7   3   3       16.47       13.15      0.93 o 
  -6   3   3      149.64      133.30     11.80 o 
  -5   3   3      559.15      529.30     34.36 o 
  -4   3   3     1654.50     1781.86     60.09 o 
  -3   3   3      446.31      403.79     15.84 o 
  -2   3   3       25.62       20.29      0.62 o 
  -1   3   3      139.97      134.85      2.02 o 
   0   3   3      294.36      327.53      5.96 o 
   1   3   3      103.47      117.42      2.42 o 
   2   3   3       58.29       80.33      2.30 o 
   3   3   3      380.26      425.52      6.34 o 
   4   3   3      402.34      405.36      7.14 o 
   5   3   3      387.94      487.81     20.18 o 
   6   3   3      224.97      232.42      5.74 o 
   7   3   3       10.27        9.12      1.51 o 
   8   3   3       24.96       29.29      1.94 o 
   9   3   3        3.29        1.99      2.47 o 
  10   3   3        6.95        7.78      2.65 o 
 -10   4   3       15.97       14.18      2.34 o 
  -9   4   3       15.60       11.91      1.28 o 
  -8   4   3        0.38        4.02      1.85 o 
  -7   4   3        0.58        2.21      1.21 o 
  -6   4   3       69.99       62.26      1.22 o 
  -5   4   3       25.09       20.29      1.00 o 
  -4   4   3        5.62        2.21      0.88 o 
  -3   4   3      176.61      158.27      7.58 o 
  -2   4   3      416.80      382.34      3.88 o 
  -1   4   3       14.64       15.36      0.48 o 
   0   4   3       31.81       27.90      1.41 o 
   1   4   3      751.98      813.79     20.36 o 
   2   4   3      261.82      282.29      7.21 o 
   3   4   3     1337.04     1520.05     23.63 o 
   4   4   3       83.50       87.46      3.17 o 
   5   4   3       80.75       70.76      3.13 o 
   6   4   3      305.53      346.06      5.05 o 
   7   4   3       10.43        8.77      1.75 o 
   8   4   3       49.53       47.79      9.80 o 
   9   4   3        6.76        8.62      1.92 o 
 -10   5   3        1.32        2.23      1.41 o 
  -9   5   3       48.49       44.37      1.50 o 
  -8   5   3        0.01        0.15      0.94 o 
  -7   5   3       16.55       16.15      1.83 o 
  -6   5   3        4.29        2.83      1.46 o 
  -5   5   3       12.91       12.77      1.12 o 
  -4   5   3       61.96       66.33      4.17 o 
  -3   5   3      176.62      183.24     11.44 o 
  -2   5   3       18.18       16.10      1.19 o 
  -1   5   3      226.43      224.12      2.35 o 
   0   5   3      209.49      200.09      3.06 o 
   1   5   3       97.00      131.70      2.44 o 
   2   5   3       19.60       34.83     11.87 o 
   3   5   3      203.75      219.50      5.32 o 
   4   5   3      565.99      625.51      9.62 o 
   5   5   3       34.31       29.06      1.68 o 
   6   5   3       94.21      128.93      6.20 o 
   7   5   3       20.76       23.86      2.40 o 
   8   5   3       14.90       17.18      1.95 o 
   9   5   3        3.52        3.07      2.43 o 
 -10   6   3       23.77       20.15      5.26 o 
  -9   6   3        2.57        2.43      2.21 o 
  -8   6   3       23.22       22.35      1.95 o 
  -7   6   3       22.07       22.47      1.66 o 
  -6   6   3       60.73       54.56      7.78 o 
  -5   6   3        8.27        6.78      0.96 o 
  -4   6   3        0.94        0.53      1.19 o 
  -3   6   3        0.16       -0.04      0.81 o 
  -2   6   3      141.98      136.02      8.78 o 
  -1   6   3       76.52       67.49      2.40 o 
   0   6   3      417.26      425.55      9.83 o 
   1   6   3      126.62      129.37      2.08 o 
   2   6   3      997.13     1162.82      8.58 o 
   3   6   3      201.94      212.55      5.79 o 
   4   6   3      339.60      353.63      9.14 o 
   5   6   3       13.47       17.37      1.64 o 
   6   6   3       29.17       29.88      2.17 o 
   7   6   3       14.86       14.07      4.55 o 
   8   6   3        0.23        1.09      2.33 o 
   9   6   3        1.38        0.88      2.30 o 
  -9   7   3       38.72       40.63      4.18 o 
  -8   7   3        4.05        2.52      1.67 o 
  -7   7   3       19.62        5.95      4.84 o 
  -6   7   3       10.66       10.80      1.62 o 
  -5   7   3        3.51        2.99      1.21 o 
  -4   7   3       33.69       42.93      2.23 o 
  -3   7   3       26.43       30.85      1.30 o 
  -2   7   3      138.44      127.50      2.19 o 
  -1   7   3      246.27      218.08     10.54 o 
   0   7   3        0.00        0.25      1.04 o 
   1   7   3        4.35        5.67      1.36 o 
   2   7   3       46.40       40.73      2.19 o 
   3   7   3       57.75       64.80      4.21 o 
   4   7   3       58.15       55.67      2.86 o 
   5   7   3      112.52      123.64      2.48 o 
   6   7   3       41.28       48.34      2.09 o 
   7   7   3        0.12       -0.93      3.53 o 
   8   7   3        0.95        0.14      1.93 o 
  -9   8   3       28.92       40.89      3.40 o 
  -8   8   3       23.80       25.58      1.90 o 
  -7   8   3       16.27       13.58      2.02 o 
  -6   8   3        0.55        1.30      1.85 o 
  -5   8   3        3.66        2.81      1.40 o 
  -4   8   3        5.48       10.77      1.77 o 
  -3   8   3       14.90       14.33      2.01 o 
  -2   8   3       51.52       53.27      7.82 o 
  -1   8   3        5.86        5.52      1.23 o 
   0   8   3        0.16        0.61      1.21 o 
   1   8   3       17.11       18.53      1.38 o 
   2   8   3       78.37       77.07      1.74 o 
   3   8   3       18.31       14.57      1.28 o 
   4   8   3       12.71       15.64      2.74 o 
   5   8   3       62.93       53.89     24.55 o 
   6   8   3        1.34        1.29      1.66 o 
   7   8   3        5.57        6.46      1.85 o 
   8   8   3        2.68        3.14      2.18 o 
  -8   9   3        3.67        6.98      2.18 o 
  -7   9   3        0.75        0.84      2.16 o 
  -6   9   3       17.22       17.60      1.90 o 
  -5   9   3       10.93       12.85      1.85 o 
  -4   9   3       14.98       19.66      2.54 o 
  -3   9   3        6.76        6.05      2.30 o 
  -2   9   3        0.69        0.49      1.50 o 
  -1   9   3       31.55       29.15      2.26 o 
   0   9   3       16.39       17.51      1.62 o 
   1   9   3        3.66        3.03      1.67 o 
   2   9   3       13.91       13.65      2.87 o 
   3   9   3      176.11      182.39      4.84 o 
   4   9   3       18.59       20.20      2.25 o 
   5   9   3        3.80        3.35      1.94 o 
   6   9   3       12.24       13.51      2.02 o 
   7   9   3        0.22       -0.63      1.82 o 
  -7  10   3        3.55        2.67      2.04 o 
  -6  10   3        0.98       -0.49      2.12 o 
  -5  10   3        3.53        5.14      1.91 o 
  -4  10   3        0.05        0.09      1.65 o 
  -3  10   3        2.50        1.59      0.93 o 
  -2  10   3        0.15        0.86      1.28 o 
  -1  10   3       22.30       21.56      1.70 o 
   0  10   3        2.42        2.11      1.07 o 
   1  10   3        0.00        0.29      1.26 o 
   2  10   3        0.05       -0.07      1.37 o 
   3  10   3       45.18       41.73      2.70 o 
   4  10   3        1.14        1.72      2.38 o 
   5  10   3        8.40        6.80      1.90 o 
   6  10   3        0.31       -0.79      2.74 o 
  -6  11   3        1.29        4.75      2.38 o 
  -5  11   3       11.18       13.38      2.61 o 
  -4  11   3       10.45       15.87      1.75 o 
  -3  11   3       12.45       11.92      1.58 o 
  -2  11   3       44.17       44.69      2.57 o 
  -1  11   3       49.67       51.54      4.74 o 
   0  11   3        7.31        5.76      1.67 o 
   1  11   3        0.40        0.46      1.83 o 
   2  11   3        1.51        2.99      1.46 o 
   3  11   3       12.89       10.78      1.75 o 
   4  11   3        0.50        0.24      1.46 o 
   5  11   3        0.03        0.12      1.52 o 
  -3  12   3       11.08       14.87      1.87 o 
  -2  12   3        0.72       -1.13      2.23 o 
  -1  12   3        4.40        5.35      1.51 o 
   0  12   3        2.70        2.20      1.48 o 
   1  12   3        7.18       10.63      1.39 o 
   2  12   3        0.71       -0.45      1.48 o 
   3  12   3       10.26        7.54      1.62 o 
 -10   0   4      112.49      104.52      2.98 o 
  -8   0   4      188.55      166.80      2.77 o 
  -6   0   4        5.11        2.74      0.93 o 
  -4   0   4     1113.48     1039.76      7.55 o 
  -2   0   4      183.10      173.03      9.05 o 
   0   0   4       61.38       54.83      1.87 o 
   2   0   4       72.45       88.82      5.03 o 
   4   0   4      276.54      277.39      3.85 o 
   6   0   4       95.72       79.51      3.51 o 
   8   0   4      288.46      275.40      6.83 o 
  10   0   4        1.35        0.88      3.35 o 
 -11   1   4        2.65        2.34      1.81 o 
 -10   1   4        1.90        2.78      1.94 o 
  -9   1   4        2.08        1.82      1.25 o 
  -8   1   4      139.64      141.94      2.27 o 
  -7   1   4       11.76       11.62      0.95 o 
  -6   1   4        6.97        9.01      1.02 o 
  -5   1   4      241.29      264.83      5.34 o 
  -4   1   4      229.96      227.04      5.93 o 
  -3   1   4      350.30      339.78      2.39 o 
  -2   1   4      108.43       96.32      1.73 o 
  -1   1   4       10.39       11.61      0.97 o 
   0   1   4      461.60      394.54      4.11 o 
   1   1   4     1807.94     2002.03     22.79 o 
   2   1   4       85.20       96.78      1.18 o 
   3   1   4       23.21       28.94      1.77 o 
   4   1   4      196.19      187.04      5.84 o 
   5   1   4        0.67        0.66      1.33 o 
   6   1   4       36.54       38.95      1.70 o 
   7   1   4        2.22        2.34      1.58 o 
   8   1   4        1.00        1.76      1.89 o 
   9   1   4        0.48       -1.01      2.15 o 
  10   1   4       60.79       59.09      3.54 o 
 -11   2   4        0.65        0.08      1.61 o 
 -10   2   4       19.42       18.31      1.50 o 
  -9   2   4        0.39        0.84      1.21 o 
  -8   2   4      147.14      151.42      2.45 o 
  -7   2   4        0.83        0.50      0.85 o 
  -6   2   4      210.25      211.04      2.49 o 
  -5   2   4       59.64       67.28      2.88 o 
  -4   2   4      100.28       85.26      1.63 o 
  -3   2   4     1138.55     1165.70      7.60 o 
  -2   2   4       83.09       64.52      1.45 o 
  -1   2   4      372.00      346.73      6.84 o 
   0   2   4      557.10      532.99      5.20 o 
   1   2   4      588.72      571.01     11.30 o 
   2   2   4      364.01      413.74      4.94 o 
   3   2   4       24.80       26.84      1.87 o 
   4   2   4       72.24       72.43     24.14 o 
   5   2   4        0.38       -0.11      1.12 o 
   6   2   4       19.07       19.80      1.50 o 
   7   2   4        6.53       11.02      1.57 o 
   8   2   4        3.25        2.90      2.78 o 
   9   2   4        0.11        1.96      2.12 o 
  10   2   4        0.00        1.59      2.09 o 
 -11   3   4        0.04        0.71      2.03 o 
 -10   3   4       10.03        9.15      1.52 o 
  -9   3   4        0.02       -0.80      1.67 o 
  -8   3   4      317.09      292.32      3.70 o 
  -7   3   4      140.42      143.23      5.82 o 
  -6   3   4       58.90       56.28      2.57 o 
  -5   3   4       58.97       70.55      7.03 o 
  -4   3   4       20.95       16.26      1.37 o 
  -3   3   4       62.30       73.00      1.69 o 
  -2   3   4       37.10       24.48      1.73 o 
  -1   3   4        0.01        0.00      0.52 o 
   0   3   4      112.28      124.05      1.98 o 
   1   3   4      501.04      539.98      9.38 o 
   2   3   4     3142.80     3629.32     83.47 o 
   3   3   4        0.01        0.12      1.34 o 
   4   3   4       23.70       24.99      1.20 o 
   5   3   4      249.24      255.91      5.42 o 
   6   3   4       64.87       70.98      2.46 o 
   7   3   4        1.06        1.44      1.65 o 
   8   3   4        4.45        4.68      2.13 o 
   9   3   4       18.28       19.75      2.25 o 
 -10   4   4        2.68        1.56      2.12 o 
  -9   4   4        0.65       -0.02      1.43 o 
  -8   4   4       13.77       10.36      1.58 o 
  -7   4   4        0.56        1.03      1.22 o 
  -6   4   4       66.73       77.16     10.36 o 
  -5   4   4       26.20       25.97      4.49 o 
  -4   4   4       17.20       16.53      1.11 o 
  -3   4   4      357.92      380.26      4.07 o 
  -2   4   4       62.63       64.35      1.13 o 
  -1   4   4        8.21       10.25      0.73 o 
   0   4   4        4.05        3.67      0.46 o 
   1   4   4     1462.67     1741.93     47.18 o 
   2   4   4      525.11      529.76     11.51 o 
   3   4   4      144.43      158.60      6.66 o 
   4   4   4        4.32        8.18      1.63 o 
   5   4   4        8.10        7.94      2.57 o 
   6   4   4       16.42       13.68      1.97 o 
   7   4   4       18.31       22.18      2.21 o 
   8   4   4        0.26        0.58      1.62 o 
   9   4   4        5.25        5.66      2.18 o 
 -10   5   4       30.16       31.94      2.23 o 
  -9   5   4        1.20        1.75      1.61 o 
  -8   5   4        4.67        3.86      1.27 o 
  -7   5   4       21.54       18.29      2.49 o 
  -6   5   4        2.86        4.45      1.12 o 
  -5   5   4        1.94        2.12      1.10 o 
  -4   5   4       39.74       39.54      1.37 o 
  -3   5   4        6.00        4.72      1.19 o 
  -2   5   4       12.08       10.01      0.81 o 
  -1   5   4      464.44      463.71     17.22 o 
   0   5   4        3.75        6.01      1.75 o 
   1   5   4       35.81       32.59      1.32 o 
   2   5   4      194.68      225.38      4.11 o 
   3   5   4       23.60       30.84      2.17 o 
   4   5   4        8.88        9.25      1.43 o 
   5   5   4      525.10      556.44      9.12 o 
   6   5   4       75.46       75.40      2.63 o 
   7   5   4       18.49       17.50      3.71 o 
   8   5   4        0.16        0.66      1.93 o 
   9   5   4       18.67       22.73      2.68 o 
 -10   6   4        0.08       -0.40      3.53 o 
  -9   6   4        1.14        0.31      1.74 o 
  -8   6   4       11.49       13.52      1.77 o 
  -7   6   4       28.28       20.17      4.15 o 
  -6   6   4       21.68       24.53      2.17 o 
  -5   6   4       46.17       48.72      2.08 o 
  -4   6   4       24.36       27.74      1.99 o 
  -3   6   4        0.18        0.14      0.93 o 
  -2   6   4      513.27      494.71      4.74 o 
  -1   6   4       46.75       48.63      1.85 o 
   0   6   4       92.46       90.93      1.83 o 
   1   6   4       40.68       39.03      2.79 o 
   2   6   4        0.00       -0.14      1.20 o 
   3   6   4      141.76      162.31      4.41 o 
   4   6   4        8.12        9.32      1.64 o 
   5   6   4      176.13      200.35      4.72 o 
   6   6   4        9.54        8.58      1.92 o 
   7   6   4        0.16        0.23      2.12 o 
   8   6   4       12.23       15.04      2.63 o 
  -9   7   4        1.74        3.76      1.79 o 
  -8   7   4        0.43       -0.49      1.86 o 
  -7   7   4        0.11        0.00      2.56 o 
  -6   7   4        8.03        8.87      1.50 o 
  -4   7   4      131.23      143.00      2.63 o 
  -3   7   4       11.69       13.83      1.63 o 
  -2   7   4       44.18       33.06      8.59 o 
  -1   7   4       16.39       13.71      1.54 o 
   0   7   4        4.25        3.10      1.06 o 
   1   7   4       34.33       36.24      1.42 o 
   2   7   4        0.72        0.97      2.43 o 
   3   7   4       10.83        8.31      1.62 o 
   4   7   4       57.18       62.32      2.38 o 
   5   7   4       33.89       31.26      1.70 o 
   6   7   4        0.16       -0.28      1.80 o 
   7   7   4       24.29       19.63      4.51 o 
   8   7   4        4.85        4.33      2.91 o 
  -8   8   4        0.32        1.74      1.64 o 
  -7   8   4        3.58        3.91      2.27 o 
  -6   8   4        0.05       -1.59      2.16 o 
  -5   8   4       38.28       35.86      1.99 o 
  -4   8   4      117.79      127.90      5.27 o 
  -3   8   4      138.16      140.61      2.58 o 
  -2   8   4      372.70      418.54     44.93 o 
  -1   8   4       14.05       14.99      1.32 o 
   0   8   4       25.14       32.76      4.09 o 
   1   8   4       25.65       23.82      1.74 o 
   2   8   4       57.42       57.44      3.17 o 
   3   8   4        0.60        3.40      3.09 o 
   4   8   4       58.49       55.10      2.30 o 
   5   8   4        8.19        2.98      4.72 o 
   6   8   4       16.56       13.16      1.94 o 
   7   8   4       40.64       56.32      2.70 o 
  -8   9   4       52.32       63.34      2.94 o 
  -7   9   4        2.14        1.85      2.16 o 
  -6   9   4        3.86        3.11      1.71 o 
  -5   9   4        2.90        5.21      1.85 o 
  -4   9   4       10.17        9.94      1.45 o 
  -3   9   4        1.63        3.55      1.48 o 
  -2   9   4       66.20       69.47      9.75 o 
  -1   9   4       11.95       10.55      1.47 o 
   0   9   4        5.61        8.52      1.38 o 
   1   9   4       12.02       13.40      1.37 o 
   2   9   4       87.30       89.08      2.13 o 
   3   9   4        3.48        3.31      1.38 o 
   4   9   4        2.00        4.19      2.34 o 
   5   9   4        8.60        7.05      1.72 o 
   6   9   4       34.27       35.19      2.46 o 
  -7  10   4        9.95       10.33      2.15 o 
  -6  10   4        1.10        2.12      1.66 o 
  -5  10   4       39.95       45.61      3.21 o 
  -4  10   4       13.68       19.35      2.25 o 
  -3  10   4        1.16        2.68      1.48 o 
  -2  10   4       89.97       94.14     10.72 o 
  -1  10   4        4.15        3.23      1.59 o 
   0  10   4        3.22        3.22      1.81 o 
   1  10   4        6.29        5.33      1.95 o 
   2  10   4        4.07        5.40      1.41 o 
   3  10   4        6.77        6.63      1.64 o 
   4  10   4        1.57        1.47      1.56 o 
   5  10   4        2.90        3.07      1.59 o 
  -5  11   4        2.59        4.24      1.99 o 
  -4  11   4       11.68       12.28      1.75 o 
  -3  11   4        2.68        0.29      1.71 o 
  -2  11   4        0.24        0.78      0.98 o 
  -1  11   4        0.16       -0.09      1.06 o 
   0  11   4        3.70        5.06      1.54 o 
   1  11   4        0.12       -0.09      1.62 o 
   2  11   4        5.86        3.58      1.80 o 
   3  11   4        3.73        5.73      1.83 o 
   4  11   4       11.29        8.96      1.98 o 
  -3  12   4        0.34        1.81      2.06 o 
  -2  12   4       43.21       49.04      2.19 o 
  -1  12   4        9.90        6.23      3.44 o 
   0  12   4        5.22        6.62      1.69 o 
   1  12   4        4.69        4.86      1.73 o 
   2  12   4        2.17        1.59      1.50 o 
 -11   0   5        8.63        9.05      3.09 o 
  -9   0   5       37.75       45.43      2.43 o 
  -7   0   5      201.85      195.58      4.84 o 
  -5   0   5      118.60      111.46      2.01 o 
  -3   0   5      266.07      271.29      9.54 o 
  -1   0   5     2519.49     2846.88     69.11 o 
   1   0   5     1353.44     1363.73     14.39 o 
   3   0   5      396.23      430.96     13.04 o 
   5   0   5      128.55      135.34      4.99 o 
   7   0   5      108.32       95.49      2.89 o 
   9   0   5       29.11       34.61      3.58 o 
 -11   1   5        6.36        6.07      1.57 o 
 -10   1   5        8.19        9.85      2.20 o 
  -9   1   5       12.42       13.25      1.57 o 
  -8   1   5       15.53       15.58      2.31 o 
  -7   1   5        9.29        8.29      1.00 o 
  -6   1   5        0.37        0.01      0.82 o 
  -5   1   5       13.63       11.99      0.86 o 
  -4   1   5       54.47       62.14      1.53 o 
  -3   1   5       82.69       81.99      3.53 o 
  -2   1   5      109.71      102.85      3.98 o 
  -1   1   5       33.31       32.15      0.74 o 
   0   1   5      667.69      668.74      6.13 o 
   1   1   5     1515.96     1574.52     21.23 o 
   2   1   5        3.68        6.49      1.85 o 
   3   1   5       18.08       19.44      1.11 o 
   4   1   5        7.88        8.20      1.48 o 
   5   1   5       36.04       33.15      1.42 o 
   6   1   5       25.89       27.95      1.76 o 
   7   1   5        5.42        5.09      1.70 o 
   8   1   5        9.22       10.16      3.31 o 
   9   1   5       16.24       14.67      2.23 o 
 -11   2   5        0.39        0.83      1.93 o 
 -10   2   5       13.98       12.05      1.95 o 
  -9   2   5        0.00        0.13      1.67 o 
  -8   2   5       60.19       65.75      4.68 o 
  -7   2   5       98.89       92.35      2.31 o 
  -6   2   5      379.91      379.96     11.55 o 
  -5   2   5       67.81       81.30      4.00 o 
  -3   2   5     1070.23     1165.20     15.43 o 
  -2   2   5      362.21      346.20      5.29 o 
  -1   2   5     1224.13     1325.52     14.16 o 
   0   2   5       65.86       73.01      2.21 o 
   1   2   5      114.61      137.30      2.51 o 
   2   2   5       13.08       11.71      0.92 o 
   3   2   5       40.11       48.07      1.13 o 
   4   2   5      112.36      117.01      5.06 o 
   5   2   5       12.48       11.07      1.70 o 
   6   2   5       12.50        7.52      3.07 o 
   7   2   5        0.54       -1.25      1.55 o 
   8   2   5       14.44        9.40      2.05 o 
   9   2   5        5.85        4.27      2.36 o 
 -10   3   5       13.37       14.84      2.30 o 
  -9   3   5        2.36        1.11      1.36 o 
  -8   3   5        8.28        8.92      1.82 o 
  -7   3   5       15.60       13.04      1.60 o 
  -6   3   5        1.50        0.67      0.66 o 
  -5   3   5        5.86        6.67      1.41 o 
  -4   3   5       30.62       26.69      4.29 o 
  -3   3   5      329.62      320.22     11.66 o 
  -2   3   5      873.23      910.99     21.15 o 
  -1   3   5      237.21      262.63      2.93 o 
   0   3   5      295.96      330.51      9.82 o 
   1   3   5       51.99       49.12      2.39 o 
   2   3   5       16.87       14.60      1.22 o 
   3   3   5       69.48       69.98      2.63 o 
   4   3   5        7.08        7.53      1.55 o 
   5   3   5       12.60       12.90      1.78 o 
   6   3   5       58.11       58.54      3.97 o 
   7   3   5        2.11        2.26      1.82 o 
   8   3   5        0.47       -1.86      2.19 o 
   9   3   5        0.03        1.44      2.07 o 
 -10   4   5        0.45        1.29      1.96 o 
  -9   4   5       41.52       42.75      3.76 o 
  -8   4   5        4.00        3.30      1.86 o 
  -7   4   5       20.34       13.93      1.91 o 
  -6   4   5       11.14        7.43      1.02 o 
  -5   4   5       16.13       12.51      1.94 o 
  -4   4   5       75.87       64.41      3.82 o 
  -3   4   5      127.34      125.36      2.01 o 
  -2   4   5       12.72       17.13      1.31 o 
  -1   4   5        0.54        0.60      0.76 o 
   0   4   5      126.31      123.65      3.47 o 
   1   4   5        4.76        4.12      0.86 o 
   2   4   5        0.34        1.67      1.32 o 
   3   4   5       84.42       93.86      4.32 o 
   4   4   5       30.70       27.63      1.59 o 
   5   4   5       98.49       93.10      3.69 o 
   6   4   5        0.13        1.28      2.21 o 
   7   4   5        7.29        4.91      2.66 o 
   8   4   5       39.01       48.94      2.80 o 
   9   4   5        0.92        0.16      2.67 o 
 -10   5   5        1.10        1.31      1.78 o 
  -9   5   5        2.31        2.37      1.70 o 
  -8   5   5        0.00        0.87      1.59 o 
  -7   5   5       29.84       22.54      1.69 o 
  -6   5   5      145.00      111.77     16.18 o 
  -5   5   5       82.73       85.46      5.31 o 
  -4   5   5        0.81        0.42      0.97 o 
  -3   5   5      195.77      184.17      2.51 o 
  -2   5   5      301.35      313.01     14.87 o 
  -1   5   5       17.41       19.46      1.24 o 
   0   5   5      447.92      465.51     13.41 o 
   1   5   5       22.35       26.04      1.62 o 
   2   5   5        0.73        1.33      1.19 o 
   3   5   5       63.03       73.88      4.70 o 
   4   5   5      123.27      145.25      5.29 o 
   5   5   5      148.18      155.72      5.07 o 
   6   5   5        3.92        3.11      2.51 o 
   7   5   5       31.94       30.04      2.04 o 
   8   5   5        0.47       -0.43      2.29 o 
  -9   6   5        6.95        7.73      1.86 o 
  -8   6   5        0.55        0.04      1.42 o 
  -7   6   5       11.18        9.36      2.25 o 
  -6   6   5      128.32      115.70      9.97 o 
  -5   6   5       48.60       59.56      2.17 o 
  -4   6   5       60.42       51.51      1.86 o 
  -3   6   5        0.17        1.54      1.41 o 
  -2   6   5       37.54       39.43      1.53 o 
  -1   6   5        0.27        0.63      1.06 o 
   0   6   5       25.41       24.81      1.56 o 
   1   6   5      123.93      132.52      1.82 o 
   2   6   5       72.20       66.32      1.71 o 
   3   6   5       49.24       47.50      2.00 o 
   4   6   5      724.06      771.19     15.42 o 
   5   6   5        3.90        4.88      1.70 o 
   6   6   5        0.86        1.99      3.09 o 
   7   6   5        6.15        8.14      2.69 o 
   8   6   5        4.92        7.19      2.85 o 
  -9   7   5        4.59        7.09      1.79 o 
  -8   7   5        0.86        1.22      1.80 o 
  -7   7   5       10.80       12.52      1.80 o 
  -6   7   5      115.29      109.59      2.64 o 
  -5   7   5       56.00       56.61      2.30 o 
  -2   7   5      336.55      368.05      4.30 o 
  -1   7   5      144.79      130.03      2.55 o 
   0   7   5       53.28       60.36      2.21 o 
   1   7   5       11.55       12.33      0.95 o 
   2   7   5        1.97        4.09      1.32 o 
   3   7   5      141.37      137.73      3.88 o 
   4   7   5        0.89        0.71      1.45 o 
   5   7   5        0.48        2.70      1.61 o 
   6   7   5        4.87       10.22      1.81 o 
   7   7   5        0.36       -0.42      2.34 o 
  -8   8   5        5.37        9.13      1.77 o 
  -7   8   5       11.71       11.34      1.94 o 
  -6   8   5        0.19        0.26      2.91 o 
  -5   8   5        2.45        2.17      1.48 o 
  -4   8   5        0.86        0.99      1.34 o 
  -3   8   5        2.17       -0.07      1.29 o 
  -2   8   5        3.66        4.82      1.34 o 
  -1   8   5       36.28       38.03      1.48 o 
   0   8   5      160.61      163.06      3.85 o 
   1   8   5        0.21        1.63      2.12 o 
   2   8   5       61.41       56.72      3.01 o 
   3   8   5       80.39       79.06      2.12 o 
   5   8   5       19.32       14.63      3.15 o 
   6   8   5        0.61       -0.70      1.75 o 
   7   8   5       36.17       38.25      2.79 o 
  -7   9   5        3.82        4.41      3.66 o 
  -6   9   5        7.69        9.87      1.70 o 
  -4   9   5       32.76       38.44      1.64 o 
  -3   9   5        0.07        0.67      1.39 o 
  -2   9   5       40.63       39.19      7.61 o 
  -1   9   5       12.55       13.97      1.59 o 
   0   9   5        3.06        3.47      1.54 o 
   1   9   5        1.32        1.61      1.70 o 
   2   9   5        4.18        2.43      3.27 o 
   3   9   5        5.26        5.96      2.34 o 
   5   9   5       20.85       22.11      1.96 o 
   6   9   5        1.77       -0.22      2.74 o 
  -6  10   5        0.39        0.94      2.14 o 
  -5  10   5        6.91        7.56      1.95 o 
  -4  10   5        0.04        1.90      2.34 o 
  -3  10   5        0.36       -1.59      1.59 o 
  -2  10   5       51.52       59.63     11.20 o 
  -1  10   5        1.98        1.70      1.37 o 
   0  10   5        9.45        5.92      3.01 o 
   1  10   5        3.69        2.30      2.74 o 
   2  10   5        0.87        0.49      2.12 o 
   3  10   5        2.78        4.06      2.78 o 
   4  10   5        0.02       -0.44      2.38 o 
   5  10   5        2.36        4.55      1.93 o 
  -5  11   5        6.14        4.55      2.91 o 
  -4  11   5        2.38        3.38      1.93 o 
  -3  11   5        1.77       -0.57      2.43 o 
  -2  11   5       29.74       35.74      1.96 o 
  -1  11   5       57.23       36.70     10.49 o 
   0  11   5        4.98        7.31      2.56 o 
   1  11   5       15.84       12.95      1.40 o 
   2  11   5        9.90       12.45      3.27 o 
   3  11   5        1.30        0.88      3.40 o 
  -1  12   5       13.38       16.03      2.32 o 
 -10   0   6       66.68       75.97      7.49 o 
  -8   0   6      293.76      250.83      3.69 o 
  -6   0   6        2.71        4.77      2.34 o 
  -4   0   6        0.74        0.18      0.97 o 
  -2   0   6      154.72      164.08      3.05 o 
   0   0   6        0.55        1.24      1.81 o 
   2   0   6      740.07      743.33      8.18 o 
   4   0   6       59.50       58.08      1.95 o 
   6   0   6        5.46        2.87      3.89 o 
   8   0   6       88.76       71.32      6.79 o 
 -10   1   6       98.59       98.11      8.38 o 
  -9   1   6        0.24        1.38      1.65 o 
  -8   1   6      129.11      127.10      6.43 o 
  -7   1   6       23.80       20.09      2.01 o 
  -6   1   6      916.62      985.62      8.95 o 
  -5   1   6       26.21       29.77      1.41 o 
  -4   1   6      330.51      321.88      7.09 o 
  -3   1   6      547.77      533.87     15.24 o 
  -2   1   6       92.35       91.11      2.03 o 
  -1   1   6      183.14      190.48      4.43 o 
   0   1   6      572.10      618.16      9.76 o 
   1   1   6      207.63      222.92      5.62 o 
   2   1   6       63.27       66.48      3.06 o 
   3   1   6      511.07      499.10     51.32 o 
   4   1   6       15.50       15.96      1.55 o 
   5   1   6        1.32        3.88      1.40 o 
   6   1   6       39.46       34.44      2.49 o 
   7   1   6       34.72       32.78      2.25 o 
   8   1   6        1.25        0.01      2.38 o 
   9   1   6        5.60        4.68      2.38 o 
 -10   2   6       10.06       10.81      2.35 o 
  -9   2   6        3.89        4.05      1.37 o 
  -8   2   6       58.24       60.00      2.52 o 
  -7   2   6       30.96       26.84      2.29 o 
  -6   2   6       39.18       39.70      2.63 o 
  -5   2   6        8.30        5.52      1.21 o 
  -4   2   6       10.58       14.38      0.71 o 
  -3   2   6       24.93       23.61      1.16 o 
  -2   2   6       31.67       25.68      2.04 o 
  -1   2   6      181.86      204.15      1.92 o 
   0   2   6      247.99      240.21      6.06 o 
   1   2   6      360.75      387.48     10.94 o 
   2   2   6      187.77      212.67      5.22 o 
   3   2   6      104.80      107.66      2.53 o 
   4   2   6        6.33        6.82      1.40 o 
   5   2   6       48.43       51.36      2.24 o 
   6   2   6       39.60       38.28      1.67 o 
   7   2   6       20.13       17.22      1.79 o 
   8   2   6        1.64        0.72      2.08 o 
 -10   3   6        5.75        5.86      1.78 o 
  -9   3   6        3.22        1.88      1.29 o 
  -8   3   6        3.95        5.80      1.61 o 
  -7   3   6       14.94       17.78      2.11 o 
  -6   3   6      105.17      115.46     11.85 o 
  -5   3   6       83.92       88.07      6.62 o 
  -4   3   6      511.04      512.52      4.49 o 
  -3   3   6       80.69       72.54      3.91 o 
  -2   3   6        1.25        0.87      1.12 o 
  -1   3   6       90.97       93.22      2.32 o 
   0   3   6      250.61      261.64      4.12 o 
   1   3   6        7.65        6.97      1.49 o 
   2   3   6       83.76       76.88      2.37 o 
   3   3   6        1.19        1.59      1.53 o 
   4   3   6      137.15      151.71      3.17 o 
   5   3   6      143.29      134.19      2.65 o 
   6   3   6        3.97        4.20      1.82 o 
   7   3   6       30.08       29.84      2.64 o 
   8   3   6        0.26        0.88      2.60 o 
 -10   4   6        2.65        5.11      1.94 o 
  -9   4   6        7.14        3.67      1.55 o 
  -8   4   6       11.84       10.73      2.26 o 
  -7   4   6        8.31        7.49      1.40 o 
  -6   4   6       26.82       29.75      2.76 o 
  -5   4   6      117.77      121.04     11.53 o 
  -4   4   6        2.35        1.32      0.88 o 
  -3   4   6      516.49      515.62      9.01 o 
  -2   4   6      181.12      172.25      4.93 o 
  -1   4   6        4.69        5.62      0.92 o 
   0   4   6      290.03      298.36      5.45 o 
   1   4   6        0.68        2.87      1.98 o 
   2   4   6       25.89       20.36      1.48 o 
   3   4   6      546.30      601.78      5.05 o 
   4   4   6       40.59       46.93      1.82 o 
   5   4   6      177.90      171.91      5.13 o 
   6   4   6       18.44       23.30      2.64 o 
   7   4   6       33.23       31.67      2.61 o 
   8   4   6        0.14        1.50      2.14 o 
 -10   5   6        0.03        3.09      3.05 o 
  -9   5   6        1.14        1.37      1.90 o 
  -8   5   6       47.18       57.00      3.41 o 
  -7   5   6       15.95       13.21      2.63 o 
  -6   5   6        3.13        2.59      1.70 o 
  -5   5   6        0.00       -1.17      1.17 o 
  -4   5   6      243.91      253.25      2.47 o 
  -3   5   6      259.46      258.15      2.61 o 
  -2   5   6       24.43       21.00      2.18 o 
  -1   5   6       29.99       39.01      1.92 o 
   0   5   6       69.83       65.10      2.57 o 
   1   5   6        7.91        8.83      1.19 o 
   2   5   6      321.13      336.41     12.83 o 
   3   5   6       24.43       22.04      2.02 o 
   4   5   6       42.36       42.37      2.21 o 
   5   5   6       63.53       65.31      2.70 o 
   6   5   6        7.61        7.21      2.71 o 
   7   5   6       17.81       16.94      2.93 o 
   8   5   6        0.02       -1.18      2.03 o 
  -9   6   6        3.18        1.88      2.96 o 
  -8   6   6        1.36       -0.73      1.58 o 
  -7   6   6       55.94       55.48      6.73 o 
  -6   6   6        0.01        0.66      2.03 o 
  -5   6   6        5.94        6.60      2.12 o 
  -4   6   6       38.04       34.41      1.38 o 
  -3   6   6        1.94        2.21      1.54 o 
  -2   6   6       64.43       62.19      1.75 o 
  -1   6   6       77.24       79.69      7.21 o 
   0   6   6      191.00      188.01      7.16 o 
   1   6   6        7.33        7.01      1.34 o 
   2   6   6        5.00        4.66      1.26 o 
   3   6   6        5.34        5.60      1.53 o 
   4   6   6        0.72        2.52      2.17 o 
   5   6   6       68.50       74.70      2.73 o 
   6   6   6        0.32        2.56      2.51 o 
   7   6   6        4.18        3.87      2.38 o 
  -8   7   6        0.79        0.44      2.82 o 
  -7   7   6        6.48        9.54      1.98 o 
  -6   7   6       17.68       23.54      1.70 o 
  -5   7   6       60.05       52.50      2.39 o 
  -4   7   6       15.83       15.99      1.99 o 
  -3   7   6        0.79       -1.31      1.31 o 
  -2   7   6      173.19      176.66      6.94 o 
  -1   7   6        6.32        5.18      1.75 o 
   0   7   6       88.01       92.58      1.80 o 
   1   7   6       34.42       36.78      1.59 o 
   2   7   6       24.26       21.55      1.77 o 
   3   7   6       20.90       31.63      6.21 o 
   4   7   6        6.03        3.16      1.94 o 
   5   7   6        1.31        0.97      1.79 o 
   6   7   6        2.61        4.44      2.03 o 
   7   7   6        0.69        1.50      2.24 o 
  -8   8   6        0.03        1.73      2.13 o 
  -7   8   6        5.92        7.89      2.12 o 
  -6   8   6        0.23        1.19      2.47 o 
  -5   8   6       14.34       14.81      1.61 o 
  -4   8   6       13.25       11.66      1.51 o 
  -3   8   6       19.30       20.09      1.48 o 
  -2   8   6       29.87       32.79      1.88 o 
  -1   8   6        0.07        0.90      1.50 o 
   0   8   6      126.24      123.39      8.56 o 
   1   8   6        2.58        1.63      1.22 o 
   2   8   6        4.37        6.04      1.67 o 
   3   8   6       46.57       56.28      2.25 o 
   4   8   6       14.26       11.81      1.67 o 
   5   8   6       15.30       13.98      2.79 o 
   6   8   6       21.81       20.16      3.26 o 
  -7   9   6        0.44       -1.24      3.80 o 
  -6   9   6       12.13       16.10      1.84 o 
  -5   9   6       36.55       44.58      2.79 o 
  -4   9   6       10.81       11.23      1.65 o 
  -3   9   6        1.45        1.65      1.52 o 
  -2   9   6        3.33        3.51      1.37 o 
  -1   9   6        3.04        1.15      1.33 o 
   0   9   6       11.68       11.37      1.79 o 
   1   9   6        0.91        2.50      1.74 o 
   2   9   6       10.76        9.92      1.68 o 
   3   9   6        0.16        0.92      1.98 o 
   4   9   6        0.34       -1.28      2.60 o 
   5   9   6        4.51        1.41      2.38 o 
  -6  10   6        7.48        9.57      2.14 o 
  -5  10   6        2.52        3.65      2.01 o 
  -4  10   6        3.52        2.20      1.76 o 
  -3  10   6       34.02       34.81      1.94 o 
  -2  10   6        1.45        3.94      1.73 o 
  -1  10   6        0.10        0.27      1.68 o 
   0  10   6        5.86        6.07      2.05 o 
   1  10   6        5.51        5.93      1.99 o 
   2  10   6       20.13       22.48      2.21 o 
   3  10   6        2.26        3.56      2.11 o 
   4  10   6        2.32        2.91      2.60 o 
  -4  11   6        7.99        6.49      2.10 o 
  -3  11   6        4.76        3.77      4.39 o 
  -2  11   6        8.89        9.22      2.00 o 
  -1  11   6        3.33        2.40      2.25 o 
   0  11   6        1.99        1.75      1.79 o 
   1  11   6        0.10        0.24      1.61 o 
   2  11   6        2.98        2.35      1.78 o 
  -9   0   7        2.15        4.10      2.96 o 
  -7   0   7       83.63       85.65      2.71 o 
  -5   0   7      167.84      182.50      3.44 o 
  -3   0   7       83.60       92.45      3.38 o 
  -1   0   7      149.29      146.31      3.85 o 
   1   0   7       31.12       34.65      1.55 o 
   3   0   7        1.63        1.99      1.90 o 
   5   0   7       17.49       20.99      2.21 o 
   7   0   7        0.18        0.22      3.13 o 
 -10   1   7        8.15        8.70      2.58 o 
  -9   1   7        0.47        0.43      1.47 o 
  -8   1   7        3.38        2.06      1.26 o 
  -7   1   7      135.76      117.15      2.43 o 
  -6   1   7       35.51       31.80      1.95 o 
  -5   1   7        6.91        9.44      0.76 o 
  -4   1   7       41.93       42.85      1.58 o 
  -3   1   7      108.82      128.06      3.05 o 
  -2   1   7        0.83        2.27      2.07 o 
  -1   1   7       14.35       14.37      1.12 o 
   0   1   7      204.96      213.71      2.73 o 
   1   1   7       44.66       49.56      1.80 o 
   2   1   7       17.66       22.97      1.49 o 
   3   1   7       26.14       30.57      1.94 o 
   4   1   7        0.58        1.04      1.58 o 
   5   1   7       57.43       41.78      5.85 o 
   6   1   7        0.00        0.31      1.76 o 
   7   1   7       18.77       15.21      2.25 o 
   8   1   7        4.19        5.66      2.57 o 
 -10   2   7        8.34        5.65      2.37 o 
  -9   2   7       11.15        9.58      1.57 o 
  -8   2   7        1.52        0.84      1.23 o 
  -7   2   7        5.11        4.70      1.12 o 
  -6   2   7        4.79        4.95      1.12 o 
  -5   2   7        0.17        0.59      0.98 o 
  -4   2   7      226.72      211.27     12.13 o 
  -3   2   7        0.00       -0.13      1.14 o 
  -2   2   7      193.15      216.31      8.30 o 
  -1   2   7        9.47       10.16      1.04 o 
   0   2   7       43.24       39.91      3.65 o 
   1   2   7      888.63      872.48     37.65 o 
   2   2   7        2.30        3.50      1.42 o 
   3   2   7        2.72        2.82      1.58 o 
   4   2   7       19.04       20.98      1.82 o 
   5   2   7      102.78       91.45      2.13 o 
   6   2   7      136.53      124.67      4.16 o 
   7   2   7        8.90       10.34      2.03 o 
   8   2   7        1.80        1.88      2.55 o 
 -10   3   7        3.65        2.68      1.63 o 
  -9   3   7        0.02       -0.01      1.82 o 
  -8   3   7        0.86        1.75      1.60 o 
  -7   3   7       12.26       13.74      2.25 o 
  -6   3   7       25.81       22.94      4.18 o 
  -5   3   7       95.32       87.29      5.71 o 
  -4   3   7      378.69      378.82      4.09 o 
  -3   3   7       45.20       44.32      2.84 o 
  -2   3   7       61.81       64.37      2.30 o 
  -1   3   7      103.81      123.09      3.99 o 
   0   3   7       22.64       31.24      1.50 o 
   1   3   7      336.87      350.14      7.78 o 
   2   3   7      187.15      183.52      4.01 o 
   3   3   7       61.93       60.02      2.90 o 
   4   3   7      200.85      188.46      4.41 o 
   5   3   7        0.34       -0.20      2.12 o 
   6   3   7       35.47       30.79      2.50 o 
   7   3   7        6.71        4.92      2.25 o 
   8   3   7        0.00        0.09      3.05 o 
 -10   4   7        1.25        2.41      2.21 o 
  -9   4   7        0.00        0.56      1.79 o 
  -8   4   7       23.69       23.83      4.00 o 
  -7   4   7       32.61       31.13      6.63 o 
  -6   4   7      105.24      112.18     12.80 o 
  -5   4   7       58.32       49.75      6.98 o 
  -4   4   7       30.36       28.14      1.28 o 
  -3   4   7        8.75        9.22      1.39 o 
  -2   4   7       66.43       71.67      2.66 o 
  -1   4   7        6.22        6.40      0.89 o 
   0   4   7        7.47       10.22      1.35 o 
   1   4   7      288.74      303.21      5.40 o 
   2   4   7       12.09       12.04      1.36 o 
   3   4   7        0.58        2.18      1.98 o 
   4   4   7       15.76       19.79      2.35 o 
   5   4   7       16.33       18.89      2.65 o 
   6   4   7        0.20        1.80      2.09 o 
   7   4   7       10.08       10.05      2.71 o 
  -9   5   7        0.37        0.09      1.87 o 
  -8   5   7        2.35        3.08      1.82 o 
  -7   5   7        6.96        6.48      1.56 o 
  -6   5   7       11.59        4.90      4.37 o 
  -5   5   7       34.14       38.34      4.09 o 
  -4   5   7       73.64       86.43      9.98 o 
  -3   5   7        0.04        0.06      1.35 o 
  -2   5   7        7.52        8.15      2.05 o 
  -1   5   7       45.15       44.64      2.55 o 
   0   5   7      100.26       92.02      2.27 o 
   1   5   7       27.51       25.25      1.90 o 
   2   5   7      164.18      135.42      4.04 o 
   3   5   7        1.57        2.09      1.94 o 
   4   5   7       22.16       28.61      2.47 o 
   5   5   7        4.37        6.03      1.87 o 
   6   5   7        4.73        4.50      2.60 o 
   7   5   7        0.24        2.20      3.01 o 
  -9   6   7        0.64        1.24      2.15 o 
  -8   6   7        2.35        2.72      2.23 o 
  -7   6   7        1.69        2.26      1.63 o 
  -6   6   7       19.66       25.80      2.21 o 
  -5   6   7        0.61       -2.12      2.12 o 
  -4   6   7      244.44      260.12      2.74 o 
  -3   6   7       16.34       13.57      1.60 o 
  -2   6   7      426.28      426.69     13.29 o 
  -1   6   7        3.49        2.72      1.45 o 
   0   6   7       44.17       44.88      4.14 o 
   1   6   7        1.34        0.62      2.03 o 
   2   6   7        0.99        2.95      1.27 o 
   3   6   7       32.39       33.24      3.01 o 
   4   6   7       55.91       55.57      4.32 o 
   5   6   7        0.17        0.66      2.03 o 
   6   6   7        0.94        1.11      3.30 o 
  -8   7   7        3.32        5.78      4.50 o 
  -7   7   7        3.81        5.35      2.01 o 
  -6   7   7        1.97        4.86      2.43 o 
  -5   7   7       97.35      111.29      2.93 o 
  -4   7   7       21.41       20.39      1.54 o 
  -3   7   7       10.39       12.74      1.47 o 
  -2   7   7        0.48        1.55      1.60 o 
  -1   7   7      125.59       98.03     10.55 o 
   0   7   7       63.39       61.62      5.78 o 
   1   7   7       26.39       17.69      1.23 o 
   2   7   7       25.69       23.03      1.97 o 
   3   7   7       15.28       16.73      1.63 o 
   4   7   7        1.23        2.89      1.86 o 
   5   7   7        3.63        1.28      2.36 o 
   6   7   7        0.33        0.74      2.44 o 
  -7   8   7       13.79       15.52      2.01 o 
  -6   8   7        0.13        0.13      2.60 o 
  -5   8   7        7.84       10.95      1.75 o 
  -4   8   7       12.01        8.28      1.60 o 
  -3   8   7        2.28        3.58      1.51 o 
  -2   8   7        4.38        2.97      1.72 o 
  -1   8   7       34.78       34.87      1.76 o 
   0   8   7       90.67       88.62      2.47 o 
   1   8   7       16.05       15.60      2.29 o 
   2   8   7        6.68        6.98      1.59 o 
   3   8   7        4.29        3.98      1.85 o 
   4   8   7        6.75        7.37      1.87 o 
   5   8   7       20.71       16.24      3.00 o 
  -6   9   7        2.10        2.87      2.82 o 
  -5   9   7       13.69       17.99      2.21 o 
  -4   9   7        1.70        0.00      1.74 o 
  -3   9   7        2.27        1.05      1.71 o 
  -2   9   7       13.95       17.74      1.79 o 
  -1   9   7       15.03       18.13      1.97 o 
   0   9   7        4.90        6.20      1.89 o 
   1   9   7        3.96        4.73      1.96 o 
   2   9   7        2.05        1.30      1.69 o 
   3   9   7        2.47        4.43      1.99 o 
   4   9   7       23.98       23.69      3.05 o 
  -5  10   7        2.03        3.44      2.87 o 
  -4  10   7        0.84        1.55      1.97 o 
  -3  10   7        0.05       -0.71      2.96 o 
  -2  10   7        3.87        2.96      2.74 o 
  -1  10   7       10.69       12.94      2.53 o 
   0  10   7       17.95       21.63      1.95 o 
   1  10   7       12.21       12.35      1.97 o 
   2  10   7        0.70       -0.27      2.09 o 
 -10   0   8        2.59        3.09      2.34 o 
  -8   0   8       13.92       18.37      3.27 o 
  -6   0   8      683.82      710.28     20.10 o 
  -4   0   8      266.22      272.26      8.64 o 
  -2   0   8      158.95      181.53      2.73 o 
   0   0   8       17.42       19.80      2.03 o 
   2   0   8        0.19        3.35      2.69 o 
   4   0   8      180.66      186.13      3.44 o 
   6   0   8        3.97        3.62      3.13 o 
 -10   1   8       33.29       32.80      4.24 o 
  -9   1   8        3.19        2.30      1.79 o 
  -8   1   8        0.54        0.93      1.39 o 
  -7   1   8       30.73       28.92      2.15 o 
  -6   1   8       14.54       14.82      1.23 o 
  -5   1   8       20.45       22.26      1.26 o 
  -4   1   8       35.13       35.51      2.10 o 
  -3   1   8       33.72       34.65      1.63 o 
  -2   1   8       79.99       85.34      2.60 o 
  -1   1   8       37.28       38.42      2.99 o 
   0   1   8       13.29       14.07      1.83 o 
   1   1   8        6.99        7.03      1.31 o 
   2   1   8      197.59      200.25      4.22 o 
   3   1   8      202.37      206.57      4.95 o 
   4   1   8        6.81        7.69      1.96 o 
   5   1   8        2.26        1.22      2.48 o 
   6   1   8        3.50        1.25      2.44 o 
   7   1   8        8.25        7.08      2.86 o 
 -10   2   8        3.54        6.19      1.65 o 
  -9   2   8        0.28        0.16      1.35 o 
  -8   2   8       19.04       20.98      2.76 o 
  -7   2   8       20.77       22.13      2.32 o 
  -6   2   8       91.56      102.80      5.77 o 
  -5   2   8        3.48        3.12      1.24 o 
  -4   2   8       56.02       52.62      3.38 o 
  -3   2   8        9.04       11.80      0.94 o 
  -2   2   8        2.47        2.35      1.57 o 
  -1   2   8      118.66      140.08      6.35 o 
   0   2   8        4.99        4.40      1.68 o 
   1   2   8        2.28       -0.42      2.05 o 
   2   2   8      457.16      463.95     10.98 o 
   3   2   8       86.50       84.18      2.01 o 
   4   2   8        3.61        4.18      1.95 o 
   5   2   8       20.61       17.82      2.50 o 
   6   2   8        0.16        0.91      1.92 o 
   7   2   8       10.00       11.26      2.52 o 
  -9   3   8       10.17       10.33      1.98 o 
  -8   3   8        0.85        1.20      1.66 o 
  -7   3   8        4.05        3.60      1.56 o 
  -6   3   8       13.14       14.09      2.03 o 
  -5   3   8        0.16        1.18      1.56 o 
  -4   3   8      131.73      119.59      9.24 o 
  -3   3   8       37.66       40.91      2.70 o 
  -2   3   8      299.94      307.57      8.73 o 
  -1   3   8        7.10        6.17      1.31 o 
   0   3   8       57.30       57.68      3.90 o 
   1   3   8       18.78       20.84      1.75 o 
   2   3   8       12.96       15.71      2.09 o 
   3   3   8        7.58        6.27      1.99 o 
   4   3   8       12.44       12.53      1.72 o 
   5   3   8        7.36        8.76      2.18 o 
   6   3   8       14.50       17.06      4.02 o 
   7   3   8       53.02       49.95      3.16 o 
  -9   4   8        0.01        0.77      1.82 o 
  -8   4   8        3.08        1.28      3.00 o 
  -7   4   8       11.06       11.58      1.83 o 
  -6   4   8       68.17       72.55      2.61 o 
  -5   4   8       28.70       25.42      4.29 o 
  -4   4   8      254.65      246.49      5.14 o 
  -3   4   8      349.82      317.57     14.46 o 
  -2   4   8       22.74       20.82      1.48 o 
  -1   4   8        6.49        6.53      2.56 o 
   0   4   8      105.81      107.60      3.47 o 
   1   4   8        6.15        7.44      1.70 o 
   2   4   8       80.08       82.29      2.92 o 
   3   4   8       31.88       29.98      2.25 o 
   4   4   8       65.78       71.30      2.23 o 
   5   4   8        3.97        1.56      2.43 o 
   6   4   8       24.78       25.35      3.25 o 
  -9   5   8        6.71        6.32      1.86 o 
  -8   5   8        0.00        2.29      2.25 o 
  -7   5   8        0.64        0.45      1.62 o 
  -5   5   8      107.34      107.05     22.15 o 
  -4   5   8       30.27       27.77      3.47 o 
  -3   5   8      107.06       85.81     13.05 o 
  -2   5   8        0.00        0.93      1.90 o 
  -1   5   8       37.47       34.74      2.61 o 
   0   5   8       20.99       20.69      1.57 o 
   1   5   8       10.19       11.27      1.26 o 
   2   5   8       10.89       12.16      2.33 o 
   3   5   8      180.77      180.78      4.79 o 
   4   5   8        6.99        7.49      2.09 o 
   5   5   8       12.11       10.68      2.20 o 
   6   5   8        2.52        3.51      2.36 o 
  -8   6   8        6.75        5.47      2.52 o 
  -7   6   8       21.86       24.24      2.72 o 
  -6   6   8        8.52       10.55      2.43 o 
  -5   6   8       36.75       40.30      2.28 o 
  -4   6   8       12.69       11.83      1.55 o 
  -3   6   8        0.23       -1.45      1.45 o 
  -2   6   8        5.60        2.39      1.62 o 
  -1   6   8        0.02        0.33      1.34 o 
   0   6   8       92.70       93.93      2.26 o 
   1   6   8       62.95       71.69      3.23 o 
   2   6   8        2.01        1.20      1.38 o 
   3   6   8        0.30        1.71      2.04 o 
   4   6   8        2.71        3.71      2.33 o 
   5   6   8        0.00        0.81      2.09 o 
  -7   7   8        1.80        4.75      2.00 o 
  -6   7   8        3.27        4.90      2.60 o 
  -5   7   8        9.45       10.59      1.73 o 
  -4   7   8       13.09       13.02      2.15 o 
  -3   7   8        0.96        1.99      2.38 o 
  -2   7   8        0.01        2.69      1.56 o 
  -1   7   8        6.36        3.80      2.65 o 
   0   7   8        4.78        3.50      1.90 o 
   1   7   8       22.39       13.71      2.76 o 
   2   7   8        1.41        1.44      1.59 o 
   3   7   8      150.01      139.46      9.84 o 
   4   7   8        3.28        4.48      2.95 o 
   5   7   8        1.94       -0.36      2.23 o 
  -6   8   8        1.23        0.57      2.91 o 
  -5   8   8        0.08       -0.81      1.81 o 
  -4   8   8       11.32       13.93      1.85 o 
  -3   8   8        3.27        3.97      1.74 o 
  -2   8   8        8.34       12.55      1.70 o 
  -1   8   8       16.32       22.68      1.93 o 
   0   8   8        0.02        0.43      1.84 o 
   1   8   8        4.76        3.37      2.27 o 
   2   8   8        0.83        0.83      2.09 o 
   3   8   8        0.18        0.36      1.78 o 
   4   8   8       28.53       24.63      3.71 o 
  -5   9   8        0.55        1.31      2.04 o 
  -4   9   8       12.39       14.78      2.04 o 
  -3   9   8       13.94       16.49      1.93 o 
  -2   9   8        3.74        4.02      2.52 o 
  -1   9   8        0.39        1.36      1.81 o 
   0   9   8       28.76       32.76      2.10 o 
   1   9   8        5.23        5.16      1.91 o 
   2   9   8       10.62        9.38      1.90 o 
  -3  10   8        0.03        0.50      2.07 o 
  -2  10   8        4.85        4.36      2.06 o 
  -1  10   8        0.07       -0.44      2.91 o 
   0  10   8        1.24        0.57      3.22 o 
  -9   0   9        8.39        8.12      1.90 o 
  -7   0   9       50.19       50.82      5.05 o 
  -5   0   9       56.86       55.28      1.86 o 
  -3   0   9        0.32       -0.35      1.50 o 
  -1   0   9        7.51        6.54      2.03 o 
   1   0   9       19.26       15.16      2.08 o 
   3   0   9       55.79       60.85      4.34 o 
   5   0   9        7.87        5.61      3.13 o 
  -9   1   9        0.98       -0.30      2.01 o 
  -8   1   9       10.28       11.31      2.42 o 
  -7   1   9        0.03       -0.93      2.39 o 
  -6   1   9       27.41       27.91      1.53 o 
  -5   1   9       22.32       23.33      1.17 o 
  -4   1   9       55.54       51.46      3.12 o 
  -3   1   9        5.78        6.38      1.83 o 
  -2   1   9        0.51        0.66      1.42 o 
  -1   1   9       18.67       15.88      1.80 o 
   0   1   9      194.63      209.19      2.94 o 
   1   1   9       25.56       23.74      1.92 o 
   2   1   9       19.30       22.70      1.98 o 
   3   1   9        7.39        6.82      1.77 o 
   4   1   9       23.55       21.27      2.64 o 
   5   1   9       20.81       22.82      2.96 o 
   6   1   9        8.33        6.11      2.39 o 
  -9   2   9        0.18        0.41      1.98 o 
  -8   2   9        0.25       -0.57      1.31 o 
  -7   2   9        5.39        5.42      1.42 o 
  -6   2   9        7.96        9.24      1.38 o 
  -5   2   9       31.85       34.46      1.58 o 
  -4   2   9        0.10        1.48      1.61 o 
  -3   2   9       28.13       31.60      2.14 o 
  -2   2   9        0.86        0.84      1.51 o 
  -1   2   9       39.40       45.59      1.57 o 
   0   2   9        4.74        7.69      1.75 o 
   1   2   9       60.40       54.35      2.71 o 
   2   2   9      377.49      388.75      4.71 o 
   3   2   9       50.49       48.13      3.02 o 
   4   2   9        1.25        0.34      2.03 o 
   5   2   9      129.91      117.29      4.46 o 
   6   2   9       14.75       13.78      3.17 o 
  -9   3   9        3.06        5.10      1.90 o 
  -8   3   9       11.90       14.25      1.95 o 
  -7   3   9        0.23        0.79      1.55 o 
  -6   3   9        5.27        5.22      1.55 o 
  -5   3   9       74.61       81.70      2.17 o 
  -4   3   9      315.07      329.40     12.47 o 
  -3   3   9      315.04      296.72      7.27 o 
  -2   3   9       39.93       38.31      1.46 o 
  -1   3   9       14.10       14.73      2.01 o 
   0   3   9       24.94       27.75      2.25 o 
   1   3   9        0.09        0.21      1.51 o 
   2   3   9       57.62       53.63      3.00 o 
   3   3   9       65.32       65.48      3.54 o 
   4   3   9       14.44       11.71      2.02 o 
   5   3   9        6.81        3.34      2.71 o 
   6   3   9       10.81        7.67      3.34 o 
  -8   4   9        7.95       10.23      1.79 o 
  -7   4   9        7.70       11.14      2.03 o 
  -6   4   9       13.78       11.98      1.96 o 
  -5   4   9       40.78       47.05      3.78 o 
  -4   4   9       67.79       63.28      8.73 o 
  -3   4   9        9.73        7.73      2.47 o 
  -2   4   9       12.66       11.88      1.93 o 
  -1   4   9      103.06       95.67      5.24 o 
   0   4   9      106.12      114.45      5.13 o 
   1   4   9        0.45       -0.12      1.57 o 
   2   4   9        0.47        1.11      1.77 o 
   3   4   9        5.87        3.38      2.23 o 
   4   4   9       14.67       15.05      2.24 o 
   5   4   9        2.43        1.41      3.09 o 
  -8   5   9       10.97       12.85      1.96 o 
  -7   5   9        1.37       -0.56      1.81 o 
  -6   5   9        0.66        0.77      1.73 o 
  -5   5   9       28.06       33.62      2.28 o 
  -4   5   9      180.12      176.89     13.76 o 
  -3   5   9       24.92       24.30      2.28 o 
  -2   5   9        5.40        4.95      1.74 o 
  -1   5   9        3.36        3.66      1.44 o 
   0   5   9       12.94        9.77      1.81 o 
   1   5   9        6.94        4.92      2.36 o 
   2   5   9        2.50        2.92      2.44 o 
   3   5   9        1.55        3.33      1.92 o 
   4   5   9        6.41        6.69      2.49 o 
   5   5   9        9.21        8.19      3.10 o 
  -7   6   9        0.32        2.66      1.95 o 
  -6   6   9        9.78       12.14      2.16 o 
  -5   6   9       32.77       34.74      2.49 o 
  -4   6   9        2.99        0.62      1.63 o 
  -3   6   9        2.86        0.46      1.48 o 
  -2   6   9       40.25       44.20      2.59 o 
  -1   6   9        0.73        1.04      1.04 o 
   0   6   9       83.55       71.75      8.45 o 
   1   6   9       11.24        9.12      2.07 o 
   2   6   9        4.79        6.72      2.69 o 
   3   6   9       12.28        9.04      2.22 o 
   4   6   9        3.72        8.69      2.57 o 
  -6   7   9        0.68        0.31      2.74 o 
  -5   7   9        0.00        0.10      1.85 o 
  -4   7   9        6.62        4.72      2.69 o 
  -3   7   9        0.48       -0.71      1.69 o 
  -2   7   9        0.64        1.26      1.40 o 
  -1   7   9       51.71       50.48      2.55 o 
   0   7   9        3.95        3.94      1.80 o 
   1   7   9        1.51        1.68      3.75 o 
   2   7   9        5.04        2.38      1.79 o 
   3   7   9        0.03       -0.22      2.28 o 
  -5   8   9        5.16        4.78      3.11 o 
  -4   8   9        0.74       -1.75      1.99 o 
  -2   8   9        9.49        8.21      2.44 o 
  -1   8   9        0.01        1.01      1.70 o 
   0   8   9        0.03       -0.90      1.75 o 
   1   8   9        1.72        0.91      2.16 o 
   2   8   9       13.82        9.95      1.76 o 
  -3   9   9        1.53        2.46      2.07 o 
  -2   9   9        3.07        5.31      1.91 o 
   0   9   9        0.44        4.66      1.90 o 
  -8   0  10       10.28        7.24      4.02 o 
  -6   0  10        0.45       -0.13      1.77 o 
  -4   0  10        0.16        0.04      1.81 o 
  -2   0  10      389.73      405.36     13.03 o 
   0   0  10        4.54        6.22      3.22 o 
   2   0  10      115.71      118.92      4.80 o 
   4   0  10        8.77        8.61      3.62 o 
  -8   1  10        6.34        5.96      1.93 o 
  -7   1  10        7.68        8.89      1.35 o 
  -6   1  10        0.32        1.06      1.63 o 
  -5   1  10        2.01        3.18      1.63 o 
  -4   1  10        3.43        3.66      2.25 o 
  -3   1  10       81.98       77.38      2.60 o 
  -2   1  10       20.78       21.90      1.72 o 
  -1   1  10       66.13       73.85      2.89 o 
   0   1  10        3.37        4.17      1.91 o 
   1   1  10        5.75        5.09      2.30 o 
   2   1  10      310.76      303.57      8.07 o 
   3   1  10       33.72       29.63      2.37 o 
   4   1  10       11.46       13.72      2.33 o 
   5   1  10       37.45       36.83      3.47 o 
  -8   2  10       10.12       11.15      2.13 o 
  -7   2  10       11.10        8.57      1.45 o 
  -6   2  10        1.00        1.92      1.43 o 
  -5   2  10       10.52       10.17      1.29 o 
  -4   2  10        2.22        2.46      1.95 o 
  -3   2  10        8.20        8.99      1.29 o 
  -2   2  10        7.35        8.63      1.55 o 
  -1   2  10        9.29       10.03      1.73 o 
   0   2  10        5.76        4.45      1.84 o 
   1   2  10       16.17       17.28      2.83 o 
   2   2  10        3.63        4.73      2.82 o 
   3   2  10        0.41        0.51      2.46 o 
   4   2  10       35.14       32.68      3.52 o 
   5   2  10        1.80        2.88      2.84 o 
  -8   3  10        0.05       -1.59      2.47 o 
  -7   3  10        0.48        0.65      1.71 o 
  -6   3  10       16.19       15.04      1.82 o 
  -5   3  10        0.00       -0.01      1.57 o 
  -4   3  10       11.59        7.73      2.33 o 
  -3   3  10        0.74        1.23      1.46 o 
  -2   3  10       25.97       22.48      1.55 o 
  -1   3  10        1.36        2.03      1.43 o 
   0   3  10        8.05       10.15      3.59 o 
   1   3  10       23.98       28.28      2.50 o 
   2   3  10       11.26        7.86      2.12 o 
   3   3  10        0.00        1.03      2.04 o 
   4   3  10       56.30       52.80      3.07 o 
   5   3  10       12.01        9.58      3.00 o 
  -7   4  10        0.49        1.28      2.47 o 
  -6   4  10       14.16       16.31      1.82 o 
  -5   4  10      107.15      112.83      2.29 o 
  -4   4  10        2.31        2.05      0.76 o 
  -3   4  10        0.04        1.65      2.27 o 
  -2   4  10       19.80       17.13      1.73 o 
  -1   4  10       57.94       55.92      2.40 o 
   0   4  10        1.70        0.94      2.59 o 
   1   4  10       13.66        8.27      2.01 o 
   2   4  10       13.17        9.93      2.23 o 
   3   4  10       39.86       35.01      3.39 o 
   4   4  10        2.88        3.34      2.20 o 
  -7   5  10        1.87        3.77      1.96 o 
  -6   5  10        1.42        3.50      2.27 o 
  -4   5  10       20.83       17.02      1.99 o 
  -3   5  10       13.22       10.43      1.74 o 
  -2   5  10        6.92        9.29      2.08 o 
  -1   5  10        5.28        4.81      1.58 o 
   0   5  10        0.04        0.94      1.88 o 
   1   5  10        0.18       -0.12      1.68 o 
   2   5  10        1.36       -0.07      1.91 o 
   3   5  10       23.76       21.82      3.02 o 
   4   5  10        9.41       12.01      2.59 o 
  -6   6  10        0.49       -0.58      2.03 o 
  -5   6  10       22.56       27.44      3.09 o 
  -4   6  10        1.68        2.03      3.00 o 
  -3   6  10       22.55       23.72      1.75 o 
  -2   6  10        0.90        0.60      1.92 o 
  -1   6  10       29.52       25.91      2.93 o 
   0   6  10        1.30        0.05      1.73 o 
   1   6  10       31.59       27.24      2.02 o 
   2   6  10        3.72        4.57      2.23 o 
   3   6  10        0.00       -0.21      1.92 o 
  -5   7  10        3.94        4.72      3.09 o 
  -4   7  10       15.01       12.28      3.40 o 
  -3   7  10       56.50       54.81      3.28 o 
  -2   7  10        0.83        0.97      2.65 o 
  -1   7  10       17.98       15.82      1.96 o 
   0   7  10        0.13        0.18      3.75 o 
   1   7  10        1.54        2.81      1.78 o 
   2   7  10        1.82        1.20      2.53 o 
  -3   8  10        3.76        2.16      2.74 o 
  -2   8  10       24.29       24.19      2.23 o 
  -1   8  10        0.61        1.84      1.95 o 
  -5   0  11        2.19        1.68      2.03 o 
  -3   0  11      123.41      118.56      4.58 o 
  -1   0  11        6.59        3.66      2.03 o 
   1   0  11       23.30       21.48      2.87 o 
   3   0  11       74.08       65.18      5.94 o 
  -7   1  11       65.55       65.68      3.03 o 
  -6   1  11        2.54        1.82      1.40 o 
  -5   1  11       14.05       16.56      1.47 o 
  -4   1  11        5.95        4.62      1.66 o 
  -3   1  11       26.30       26.42      2.28 o 
  -2   1  11       43.48       46.64      2.79 o 
  -1   1  11        1.36        0.99      2.23 o 
   0   1  11        7.05        5.88      2.47 o 
   1   1  11        0.67        1.74      1.97 o 
   2   1  11        5.28        4.30      2.98 o 
   3   1  11       28.60       25.35      3.51 o 
   4   1  11        9.22        7.43      2.37 o 
  -7   2  11        1.94        2.65      1.77 o 
  -6   2  11        0.18       -0.10      1.39 o 
  -5   2  11       29.74       29.52      2.94 o 
  -4   2  11        5.15        3.16      2.03 o 
  -3   2  11        0.00       -0.04      1.51 o 
  -2   2  11        2.14        0.91      1.90 o 
  -1   2  11        0.02        0.48      2.40 o 
   0   2  11        6.06        5.35      1.87 o 
   1   2  11       25.26       30.62      3.11 o 
   2   2  11       25.25       20.47      2.55 o 
   3   2  11        0.91        0.30      2.44 o 
  -7   3  11        6.76        6.75      3.00 o 
  -6   3  11       17.76       18.66      1.45 o 
  -5   3  11       14.56       14.84      2.39 o 
  -4   3  11       35.43       31.12      5.06 o 
  -3   3  11        2.73        3.67      2.10 o 
  -2   3  11        7.95        7.99      2.03 o 
  -1   3  11        7.91        4.68      3.00 o 
   0   3  11       29.35       31.63      2.07 o 
   1   3  11       31.41       35.08      3.43 o 
   2   3  11       10.39        9.20      2.44 o 
   3   3  11        8.60        9.86      2.25 o 
  -6   4  11       26.87       29.79      2.17 o 
  -4   4  11        0.56       -0.31      1.35 o 
  -3   4  11       11.31       11.29      2.15 o 
  -2   4  11        0.35        0.13      1.92 o 
  -1   4  11        8.98        9.16      2.90 o 
   0   4  11        8.69       10.71      2.18 o 
   1   4  11        4.25        0.50      1.77 o 
   2   4  11        0.00        0.88      2.77 o 
  -4   5  11        3.53        2.74      2.78 o 
  -3   5  11       16.25       15.46      5.17 o 
  -2   5  11       79.44       63.45      5.70 o 
  -1   5  11       21.90       24.32      2.86 o 
   0   5  11        0.45        0.77      2.25 o 
   1   5  11        0.06        0.63      1.91 o 
   2   5  11        4.45        6.90      2.01 o 
  -4   6  11       47.89       50.75      2.96 o 
  -3   6  11       10.68        6.44      3.07 o 
  -2   6  11        2.31        1.17      2.03 o 
  -1   6  11        3.46        2.25      1.98 o 
   0   6  11        2.97        2.09      2.65 o 
  -4   0  12        7.90       11.04      3.44 o 
  -2   0  12       43.79       39.20      3.14 o 
   0   0  12      139.85      136.21      6.98 o 
   2   0  12       59.49       41.79      5.45 o 
  -5   1  12       15.20       16.46      1.87 o 
  -4   1  12        4.31        4.86      2.03 o 
  -3   1  12        3.98        3.38      1.76 o 
  -2   1  12       20.42       19.86      2.90 o 
  -1   1  12       35.72       33.94      3.65 o 
   0   1  12        0.31       -0.58      2.15 o 
   1   1  12        5.79        3.38      2.98 o 
   2   1  12       11.68       11.97      3.39 o 
  -5   2  12        4.71        5.65      1.81 o 
  -4   2  12        7.51        7.15      2.60 o 
  -3   2  12        4.07        4.22      1.85 o 
  -2   2  12        5.60        4.11      2.33 o 
  -1   2  12       22.40       21.91      2.94 o 
   0   2  12        0.87        0.12      2.88 o 
   1   2  12       26.60       24.12      2.84 o 
  -4   3  12        1.74        3.37      1.93 o 
  -3   3  12        2.77        2.25      1.89 o 
  -2   3  12        0.90        0.88      2.55 o 
  -1   3  12       12.08       12.37      2.61 o 
   0   3  12       11.21       11.06      3.15 o 
   1   3  12       17.77       20.32      2.94 o 
  -4   4  12        7.74        8.87      2.38 o 
  -3   4  12        6.33        3.81      1.93 o 
  -2   4  12        2.63        3.57      2.46 o 
  -1   4  12        0.10        1.04      2.41 o 
   0   4  12        4.03        4.52      2.01 o 
                                                 
